# Supplementary material for: A Normative Model of Serum Inhibin B in Young Males
Source: PLoS One. 2016 Apr 14;11(4):e0153843. doi: 10.1371/journal.pone.0153843 (PMC4831823; doi:10.1371/journal.pone.0153843)
Supplement: S1 Dataset — The combined worksheet has the 709 extracted age-inhibin B pairs, together with imputed values at age 30 and fixed zero values at conception. Raw values in pm/mL are square root adjusted. The Xi columns are the 10-fold imputation variants. The Kj worksheets contain the 80% of the data used for training at each validation fold, together with the 20% remainder used as test data. (XLS) [file pone.0153843.s001.xls]

## Sheet: IBdataAmy.csv
Age (months)	Age	InhibinB (pg/mL)		Andersson	Age	IB		Age	IB		Crofton	Age	IB		Age	IB		Radicioni	Age	IB		Age (Days)	Age	Inhibin B (ng/L)		Bergada	Age	IB
-0.0680644	-0.00567203	71.7616		Mean	1.00286	178.708		16.998	299.265		Mean	8.70091	195.576		16.003	323.994		Mean	10.1284	143.344		8.06643	0.0220847	904		Mean	0.0250388	270.996
-0.0662826	-0.00552355	82.972		Median	1.00157	158.624		17.0696	319.118		Median	8.62425	166.912		16.8845	264.551		Median	10.499	129.876		11.0366	0.0302165	628.308		Median	0.00687082	256.615
-0.0634317	-0.00528598	100.909		Min	-0.00567203	56.0521		16.5686	347.794		Min	0.858847	19.1176		16.573	141.022		Min	1.56461	54.644		7.97775	0.0218419	613.538		Min	0.00214041	52.3077
-0.0623627	-0.00519689	107.635		Max	2.00226	483.756		16.998	374.265		Max	17.0696	689.706		11.1866	310.991		Max	16.8845	323.994		8.0306	0.0219866	463.385		Max	0.0985406	904
-0.0612936	-0.0051078	114.361		SD	0.653262	89.3043		16.8549	365.441		SD	4.84138	121.086		14.0382	309.133		SD	3.76538	63.0945		8.93958	0.0244752	441.231		SD	0.0269535	124.522
-0.0573736	-0.00478114	139.024						16.6759	325.735						14.5909	285.913						11.9942	0.0328383	404.308
-0.0559482	-0.00466235	147.993						16.497	288.235						11.184	290.557						13.9475	0.0381861	424
-0.0545228	-0.00454356	156.961						16.3181	286.029						11.8871	284.985						14.9892	0.0410381	433.846
-0.0530973	-0.00442478	165.929						16.2823	270.588						14.4749	246.904						14.9948	0.0410534	502.769
0.0306468	0.0025539	192.819						16.5328	255.147						14.8819	243.189						20.9769	0.0574316	465.846
-0.0466829	-0.00389024	206.287						16.998	250.735						11.2864	219.969						21.4879	0.0588308	350.154
-0.0609372	-0.0050781	116.603						16.9622	259.559						12.324	224.613						20.9641	0.0573965	308.308
-0.0559482	-0.00466235	147.993						16.6759	177.941						12.1382	219.04						19.8581	0.0543686	308.308
-0.0545228	-0.00454356	156.961						16.6044	191.176						12.2854	211.61						19.0108	0.0520488	288.615
-0.0481083	-0.00400903	197.318						16.6402	211.029						14.0271	219.04						19.9852	0.0547166	271.385
2.97381	0.247817	210.207						16.4254	204.412						14.5808	204.18						20.0449	0.0548799	204.923
2.97559	0.247966	221.417						16.175	195.588						14.2841	201.393						20.4376	0.0559552	234.462
2.97701	0.248085	230.385						15.8887	217.647						13.9873	196.749						20.9565	0.0573757	214.769
2.97951	0.248292	246.08						15.5666	219.853						9.72732	191.176						21.5426	0.0589804	222.154
2.98557	0.248797	284.196						15.3519	246.324						8.31694	167.028						22.972	0.0628939	200
2.98628	0.248857	288.68						15.6382	257.353						9.13244	172.601						31.0665	0.0850556	539.692
2.98771	0.248975	297.648						15.1014	197.794						9.46474	164.241						30.9975	0.0848665	490.462
2.98877	0.249065	304.374						15.1014	208.824						9.01892	153.096						29.8797	0.0818062	345.231
2.99341	0.249451	333.521						14.5646	184.559						8.72136	142.879						30.9905	0.0848473	404.308
2.99412	0.24951	338.006						14.3857	184.559						8.27623	137.307						31.5726	0.086441	362.462
2.99412	0.24951	338.006						14.4215	164.706						8.42323	128.019						30.9196	0.0846533	332.923
2.99875	0.249896	367.153						13.992	171.324						8.12544	115.944						31.5668	0.0864251	291.077
3.00018	0.250015	376.121						13.9205	200						7.71941	127.09						30.9134	0.0846363	256.615
2.92891	0.244076	427.704						14.1352	219.853						7.42323	128.019						32.9349	0.090171	315.692
2.93782	0.244818	483.756						14.1352	211.029						5.01422	115.015						33.9836	0.0930421	411.692
5.98681	0.498901	167.043						14.3141	230.882						3.15973	93.6533						35.992	0.0985406	308.308
5.91341	0.492784	205.173						14.672	237.5						1.56461	73.2198						15.5665	0.0426186	332.923
5.91341	0.492784	205.173						14.4215	252.941						1.71058	55.5728						16.9935	0.0465256	281.231
5.91341	0.492784	205.173						14.6362	263.971						2.97294	80.6502						14.978	0.0410074	296
5.99786	0.499822	236.547						14.7078	288.235						3.82605	90.8669						16.0114	0.0438369	204.923
5.92124	0.493437	254.499						14.7793	312.5						4.56702	92.7245						14.9697	0.0409849	195.077
5.9216	0.493467	256.741						14.5288	281.618						5.30834	97.3684						12.8964	0.0353083	298.462
6.00392	0.500327	274.663						14.171	299.265						5.8632	91.7957						13.5485	0.0370938	318.154
6.00463	0.500386	279.147						13.8131	312.5						5.86229	84.3653						13.7435	0.0376276	315.692
6.0841	0.507008	279.132						13.67	308.088						6.60486	99.226						13.9403	0.0381664	335.385
6.01069	0.500891	317.263						13.4911	294.853						6.71563	96.4396						14.5272	0.0397732	352.615
6.01283	0.501069	330.715						13.5626	316.912						4.00791	63.9319						11.0744	0.0303201	293.538
5.93728	0.494773	355.393						13.4195	301.471						3.26648	58.3591						9.77509	0.0267627	315.692
5.94013	0.495011	373.33						13.2048	310.294						3.56278	58.3591						8.99743	0.0246336	352.615
8.99697	0.749748	105.942						13.0258	283.824						4.71104	59.2879						7.95073	0.0217679	281.231
8.92142	0.743452	130.62						13.2406	268.382						4.56461	73.2198						8.53183	0.0233589	227.077
8.92463	0.743719	150.799						13.67	257.353						4.45431	79.7214						10.418	0.0285231	222.154
8.92926	0.744105	179.946						12.3101	235.294						6.56461	73.2198						11.588	0.0317263	209.846
8.92998	0.744165	184.43						12.0239	241.912						6.86034	68.5759						11.0009	0.0301189	190.154
8.93069	0.744224	188.914						12.0239	250.735						6.82376	72.291						7.94372	0.0217487	195.077
8.93496	0.74458	215.819						11.8449	246.324						7.67343	54.644						6.96108	0.0190584	111.385
8.93568	0.74464	220.303						12.0239	275						7.82812	107.585						1.98061	0.00542262	465.846
8.9371	0.744759	229.272						11.8449	281.618						8.01342	108.514						2.56231	0.00701522	419.077
8.93817	0.744848	235.998						12.1312	297.059						8.71712	108.514						2.03826	0.00558046	374.769
8.93888	0.744907	240.482						11.9881	297.059						8.7146	88.0805						1.3857	0.00379385	350.154
8.9396	0.744966	244.966						12.7753	215.441						8.38058	82.5077						0.797598	0.0021837	318.154
9.02691	0.752242	294.277						12.6322	213.235						8.71219	68.5759						2.5543	0.0069933	320.615
9.03261	0.752717	330.151						12.668	193.382						9.45442	80.6502						2.03306	0.00556621	310.769
8.96704	0.747253	417.607						13.1332	197.794						9.27279	109.443						2.09691	0.00574103	296
12.0125	1.00104	78.473						13.3479	200						9.56954	113.158						2.5503	0.00698234	271.385
12.0189	1.00157	118.831						13.0974	166.912						9.42254	122.446						1.3791	0.00377576	268.923
12.021	1.00175	132.283						14.994	151.471						9.7201	132.663						1.77023	0.00484663	278.769
12.0217	1.00181	136.767						15.3161	149.265						10.1258	118.731						2.22562	0.00609342	278.769
12.0217	1.00181	136.767						15.674	54.4118						10.311	118.731						2.02865	0.00555415	256.615
11.9473	0.995605	168.171						12.9185	74.2647						10.829	115.015						0.854046	0.00233825	212.308
11.9476	0.995635	170.413						12.9185	78.6765						10.8278	104.799						1.57066	0.00430023	224.615
11.9487	0.995724	177.14						12.9901	116.176						10.2714	98.2972						2.09151	0.00572623	229.538
11.949	0.995753	179.382						12.5249	120.588						9.71643	102.941						2.5457	0.00696974	214.769
11.9526	0.99605	201.803						12.5964	136.029						10.687	164.241						1.43695	0.00393414	180.308
12.0349	1.00291	219.724						11.5229	105.147						10.7222	149.381						1.89394	0.00518532	200
12.0378	1.00315	237.661						11.3082	109.559						11.2776	148.452						2.28307	0.00625071	185.231
12.0424	1.00353	266.808						11.4513	131.618						11.537	149.381						2.6716	0.00731445	163.077
11.892	0.991002	320.648						11.1292	133.824						11.7215	143.808						2.0861	0.00571144	163.077
15.0294	1.25245	59.9721						11.2008	162.5						11.7568	129.876						2.40858	0.00659433	128.615
15.0308	1.25257	68.9404						11.666	155.882						11.979	129.876						1.88913	0.00517217	140.923
15.0344	1.25287	91.3613						11.6302	175.735						12.5694	112.229						2.01684	0.00552182	111.385
15.0351	1.25293	95.8455						10.9503	184.559						13.0133	107.585						1.43294	0.00392318	131.077
15.0355	1.25295	98.0875						10.664	180.147						13.2726	107.585						0.781784	0.00214041	123.692
14.9588	1.24657	116.039						10.664	166.912						12.5737	146.594						1.42874	0.00391167	79.3846
14.9617	1.24681	133.976						10.4135	144.853						12.5726	138.235						1.94698	0.00533055	52.3077
14.9624	1.24687	138.46						10.2704	122.794						13.7241	165.17						2.59834	0.00711387	62.1538
14.9631	1.24693	142.944						10.0915	107.353						14.5764	168.885						1.89934	0.00520012	266.462
14.9638	1.24699	147.428						9.84095	127.206						15.4283	168.885						1.83228	0.00501652	241.846
15.0451	1.25376	158.624						9.76938	158.088						14.0181	146.594						1.17933	0.00322882	212.308
14.9685	1.24737	176.575						9.80517	111.765						13.5731	141.95						1.82988	0.00500995	212.308
14.9706	1.24755	190.028						9.51889	125						13.1295	148.452						2.21982	0.00607753	207.385
14.9713	1.24761	194.512						9.55467	94.1176						11.1265	124.303						1.63271	0.00447013	187.692
14.9763	1.24803	225.901						9.33996	96.3235						11.7148	89.9381						1.95699	0.00535795	175.385
18.0506	1.50422	68.3762						9.55467	100.735						12.4283	168.885						2.41639	0.0066157	224.615
18.0517	1.50431	75.1025						9.80517	67.6471						12.5777	179.102						2.03126	0.00556127	288.615
18.0527	1.5044	81.8287						10.1988	72.0588						12.5786	186.533						1.95819	0.00536124	190.154
18.0549	1.50457	95.2812						10.3419	87.5						13.169	168.885						1.95519	0.00535302	153.231
18.0559	1.50466	102.007						10.0915	80.8824						13.5781	182.817						1.95319	0.00534754	128.615
18.057	1.50475	108.734						10.0557	72.0588						16.8382	189.319						2.21381	0.00606109	133.538
18.0577	1.50481	113.218						10.163	50						16.8372	180.96						1.36789	0.00374507	131.077
18.0588	1.5049	119.944						9.84095	45.5882						16.8376	184.675						1.82268	0.00499022	123.692
18.0592	1.50493	122.186						9.41153	34.5588													1.96079	0.00536836	222.154
18.0606	1.50505	131.155						9.16103	36.7647													2.22482	0.00609123	268.923
18.0613	1.50511	135.639						9.12525	54.4118													2.09831	0.00574487	313.231
18.0666	1.50555	169.27						9.08946	72.0588													1.63391	0.00447341	202.462
18.0677	1.50564	175.996						8.69583	69.8529													2.02605	0.00554703	224.615
18.0706	1.50588	193.933						8.44533	65.4412													2.28187	0.00624742	170.462
18.0727	1.50606	207.386						8.91054	102.941													2.47343	0.00677189	126.154
20.9891	1.74909	56.6164						8.66004	100.735													1.82928	0.0050083	204.923
20.9906	1.74921	65.5847						8.80318	91.9118													1.83088	0.00501269	224.615
20.9916	1.7493	72.311						8.37376	98.5294													2.02905	0.00555525	261.538
20.9916	1.7493	72.311						8.58847	80.8824													2.02545	0.00554538	217.231
20.9941	1.74951	88.0056						9.41153	78.6765													2.02265	0.00553771	182.769
20.9959	1.74966	99.216						9.4831	85.2941													1.95679	0.0053574	172.923
20.9973	1.74978	108.184						8.80318	85.2941													1.95579	0.00535466	160.615
20.9984	1.74987	114.911						8.98211	85.2941													2.15396	0.00589722	197.538
20.9984	1.74987	114.911						9.76938	98.5294													1.9614	0.00537001	229.538
20.9995	1.74996	121.637						10.2346	96.3235													1.9652	0.00538042	276.308
21.0009	1.75007	130.605						10.4135	100.735													2.09531	0.00573665	276.308
21.003	1.75025	144.058						10.5567	111.765
21.0048	1.7504	155.268						10.9145	105.147
21.008	1.75067	175.447						10.8787	107.353
21.013	1.75108	206.836						1.10934	630.147
24.0089	2.00074	56.0521						1.53877	625.735
24.0096	2.0008	60.5363						1.00199	517.647
24.0103	2.00086	65.0205						1.39563	480.147
24.0118	2.00098	73.9888						1.14513	464.706
24.0128	2.00107	80.7151						1.35984	438.235
24.0153	2.00128	96.4097						1.32406	422.794
24.0167	2.0014	105.378						1.03777	422.794
24.0185	2.00154	116.588						1.00199	427.206
24.0196	2.00163	123.315						1.03777	378.676
24.0217	2.00181	136.767						1.03777	345.588
24.0217	2.00181	136.767						1.25249	338.971
24.0271	2.00226	170.399						1.07356	319.118
23.9473	1.9956	168.171						1.00199	321.324
24.0185	2.00154	116.588						1.28827	314.706
24.0143	2.00119	89.6834						1.61034	321.324
								1.35984	299.265
								1.14513	288.235
								1.00199	308.088
								0.858847	305.882
								0.894632	299.265
								0.858847	290.441
								1.07356	283.824
								0.966203	277.206
								0.966203	266.176
								2.21869	314.706
								2.21869	248.529
								2.25447	239.706
								2.4334	244.118
								2.6839	235.294
								2.50497	222.059
								2.79125	193.382
								3.07753	197.794
								3.18489	217.647
								3.29225	180.147
								3.11332	169.118
								3.32803	158.088
								3.72167	162.5
								3.72167	171.324
								3.93638	180.147
								4.33002	206.618
								3.86481	138.235
								3.61431	131.618
								3.3996	136.029
								4.07952	120.588
								3.72167	109.559
								3.3996	111.765
								3.18489	122.794
								3.61431	107.353
								3.54274	91.9118
								3.43539	80.8824
								3.3996	78.6765
								3.9006	85.2941
								4.29423	69.8529
								4.15109	100.735
								4.15109	94.1176
								4.75944	91.9118
								4.58052	91.9118
								4.83101	67.6471
								4.93837	38.9706
								4.90258	47.7941
								5.15308	54.4118
								5.94036	80.8824
								6.44135	80.8824
								6.29821	96.3235
								6.26243	89.7059
								6.15507	78.6765
								5.86879	76.4706
								6.15507	67.6471
								6.334	61.0294
								6.87078	67.6471
								6.76342	63.2353
								6.7992	83.0882
								6.58449	96.3235
								6.87078	102.941
								6.94235	98.5294
								7.12127	98.5294
								6.76342	113.971
								6.47714	116.176
								6.26243	116.176
								6.15507	116.176
								6.01193	120.588
								5.90457	140.441
								5.68986	147.059
								5.61829	155.882
								6.19085	195.588
								6.0835	184.559
								6.26243	171.324
								1.4672	241.912
								1.18091	246.324
								1.03777	239.706
								1.10934	230.882
								0.894632	239.706
								1.07356	217.647
								1.00199	202.206
								0.894632	166.912
								0.894632	158.088
								0.894632	151.471
								0.894632	120.588
								1.2167	89.7059
								0.894632	72.0588
								0.894632	69.8529
								1.93241	147.059
								1.86083	140.441
								1.68191	142.647
								1.78926	169.118
								1.71769	224.265
								1.68191	213.235
								1.68191	193.382
								2.97018	45.5882
								2.6839	87.5
								2.86282	98.5294
								2.97018	120.588
								2.71968	129.412
								2.54076	125
								2.64811	140.441
								2.25447	188.971
								2.32604	182.353
								3.14911	261.765
								2.21869	418.382
								5.47515	277.206
								5.04573	155.882
								7.40755	166.912
								6.97813	149.265
								6.94235	144.853
								6.87078	136.029
								8.98211	173.529
								8.55268	147.059
								8.23062	151.471
								8.40954	129.412
								8.37376	125
								8.12326	116.176
								7.94433	120.588
								7.87276	120.588
								7.76541	96.3235
								8.0159	91.9118
								7.5507	89.7059
								7.83698	85.2941
								7.37177	85.2941
								7.15706	78.6765
								7.12127	69.8529
								7.37177	61.0294
								7.44334	72.0588
								10.6998	222.059
								10.4493	233.088
								10.8429	241.912
								10.7714	308.088
								10.8072	367.647
								10.8429	389.706
								11.3082	471.324
								11.2008	482.353
								13.9563	689.706
								12.0954	482.353
								12.4533	422.794
								12.7753	405.147
								12.4533	391.912
								12.3817	416.176
								12.7753	369.853
								12.7038	352.206
								12.3101	367.647
								12.0954	350
								12.2386	330.147
								12.0239	345.588
								11.9165	327.941
								11.4513	327.941
								11.4513	369.853
								11.7734	416.176
								14.0636	422.794
								14.3141	436.029
								14.171	350
								12.668	301.471
								14.8867	365.441
								14.8151	352.206
								14.7435	363.235
								14.7435	372.059
								15.2445	343.382
								15.6382	334.559
								15.3519	316.912
								15.3877	294.853
								11.4513	215.441
								11.4155	206.618
								11.8449	74.2647
								11.7018	80.8824
								7.33598	36.7647
								7.37177	19.1176
								15.3877	420.588
								15.2445	433.824
								15.3161	411.765
								16.1392	469.118
								16.8549	451.471
								16.5328	431.618
								16.2823	385.294
								16.1034	363.235
								15.7813	372.059
								15.674	367.647
								15.996	314.706
								13.8847	144.853
								13.6342	140.441
								15.674	186.765
								14.0994	261.765
								14.3857	259.559
								14.3857	270.588
								13.9563	270.588
								13.8847	272.794
								13.9563	261.765
								1.43141	266.176
								7.98012	67.6471
								7.90855	58.8235
								7.83698	41.1765
								7.69384	50
								7.65805	74.2647
								7.5507	65.4412
								7.62227	80.8824
								8.23062	80.8824
								8.40954	76.4706
								8.15905	76.4706
								3.79324	120.588
								7.3002	72.0588
								8.12326	85.2941
								7.90855	83.0882
								7.76541	65.4412
								7.76541	54.4118
								7.94433	74.2647
								8.5169	80.8824
								9.91252	100.735
								1.07356	299.265
								6.62028	107.353
								8.7674	85.2941
								8.40954	74.2647
								8.2664	65.4412
								8.15905	65.4412
								8.44533	69.8529
								8.37376	87.5
								8.69583	89.7059
								9.19682	83.0882
								9.41153	89.7059
								9.19682	72.0588
								9.30417	78.6765
								6.58449	85.2941
								6.7992	94.1176
								7.0497	78.6765
								6.72763	76.4706
								6.40557	72.0588
								6.0835	85.2941
								6.44135	100.735
								7.15706	87.5
								6.94235	87.5
								3.9006	100.735
								12.9901	219.853
								12.9901	219.853

## Sheet: Combined
Age	IB	rtIB		X1 Age	X1 IB	X2 Age	X2 IB	X3 Age	X3 IB	X4 Age	X4 IB	X5 Age	X5 IB	X6 Age	X6 IB	X7 Age	X7 IB	X8 Age	X8 IB	X9 Age	X9 Ib	X10 Age	X10 IB
30	245.299	15.662		30	10.5625	30	12.0115	30	12.4813	30	8.98052	30	10.0565	30	13.7213	30	14.3684	30	14.1494	30	12.515	30	11.303
30	118.176	10.8709		30	13.8667	30	10.0367	30	15.6272	30	15.0465	30	13.1893	30	9.97739	30	10.6771	30	12.5465	30	12.0947	30	14.0037
30	111.423	10.5557		30	10.0182	30	8.83873	30	13.5029	30	16.6278	30	11.9113	30	15.0114	30	14.643	30	7.82085	30	14.5176	30	15.0831
30	154.229	12.4189		30	11.6865	30	12.6422	30	15.0324	30	11.8914	30	14.1105	30	11.4471	30	13.859	30	13.2117	30	15.2787	30	14.1095
30	234.235	15.3047		30	14.6781	30	10.421	30	13.6322	30	11.2942	30	17.7016	30	18.985	30	12.8627	30	9.6649	30	17.6563	30	11.7753
30	100.122	10.0061		30	12.8177	30	8.27636	30	16.493	30	16.9622	30	9.13272	30	13.9614	30	9.2908	30	17.4772	30	11.1422	30	11.955
30	200.15	14.1474		30	10.9194	30	10.4873	30	8.03732	30	9.41654	30	14.4853	30	15.6709	30	9.78617	30	12.371	30	14.8497	30	14.5037
30	144.543	12.0226		30	10.425	30	15.49	30	12.3279	30	13.3494	30	9.5235	30	10.6966	30	14.6438	30	12.6645	30	10.519	30	13.1614
30	200.85	14.1722		30	7.2508	30	11.8616	30	12.1514	30	11.7902	30	11.5082	30	13.0057	30	12.1815	30	15.4466	30	13.5912	30	10.4727
30	156.778	12.5211		30	13.4059	30	11.5113	30	11.9266	30	13.6943	30	14.1357	30	12.6798	30	12.5255	30	10.6734	30	13.0206	30	12.5267
30	204.281	14.2927		30	12.1385	30	12.4064	30	17.7408	30	13.7854	30	11.5731	30	13.7538	30	8.9633	30	11.917	30	10.2355	30	11.558
30	137.811	11.7393		30	12.1806	30	14.7208	30	11.8052	30	12.6313	30	10.2801	30	9.66207	30	15.1397	30	13.3768	30	12.6264	30	14.5849
30	161.744	12.7179		30	19.0138	30	12.4189	30	14.3227	30	13.3086	30	14.7236	30	13.2944	30	18.1084	30	12.0748	30	14.7982	30	15.2784
30	212.283	14.5699		30	13.8779	30	11.25	30	12.7223	30	14.5459	30	15.2407	30	13.0445	30	12.9718	30	13.5053	30	14.6985	30	8.94204
30	226.073	15.0357		30	12.9528	30	18.0126	30	13.195	30	15.6716	30	14.034	30	12.7887	30	8.90335	30	15.3939	30	11.546	30	12.3855
30	238.295	15.4368		30	15.5965	30	10.1429	30	18.3249	30	11.3011	30	17.2994	30	13.4863	30	18.5666	30	15.478	30	11.8459	30	12.204
30	274.769	16.5762		30	14.5534	30	12.6878	30	9.75055	30	13.8378	30	11.4741	30	12.4116	30	10.9315	30	15.6483	30	14.3447	30	9.84915
30	205.561	14.3374		30	13.7145	30	7.17744	30	10.8396	30	11.7659	30	7.35153	30	12.7837	30	12.5908	30	13.7671	30	11.7465	30	12.1764
30	113.591	10.6579		30	18.1251	30	13.5213	30	15.5556	30	12.7401	30	14.3427	30	9.45672	30	15.1156	30	8.62539	30	15.1144	30	12.1833
30	187.639	13.6982		30	11.5626	30	12.4603	30	12.2057	30	10.8314	30	11.6051	30	8.29015	30	11.6025	30	10.8451	30	11.4551	30	17.9926
30	155.424	12.4669		30	14.2589	30	18.0138	30	15.6619	30	11.8591	30	13.2444	30	12.6264	30	11.4128	30	10.1186	30	14.4291	30	9.24509
30	279.695	16.7241		30	11.8289	30	13.6101	30	15.3449	30	13.2384	30	12.5236	30	14.1234	30	12.9503	30	12.4412	30	14.3603	30	15.0934
30	181.131	13.4585		30	8.69902	30	13.4261	30	11.4617	30	16.2982	30	10.8826	30	11.3707	30	12.9743	30	17.5421	30	11.8164	30	14.0534
30	138.568	11.7715		30	12.2336	30	11.7364	30	14.9392	30	11.1024	30	9.60286	30	10.2428	30	7.90767	30	10.5663	30	18.2025	30	15.017
30	256.037	16.0012		30	9.2469	30	13.2417	30	17.2656	30	11.8569	30	9.33633	30	10.0376	30	12.039	30	10.7318	30	12.6419	30	14.5483
30	180.045	13.4181		30	13.7695	30	9.84396	30	15.662	30	14.184	30	14.8829	30	5.63498	30	13.7329	30	17.6326	30	12.2101	30	13.5524
30	153.43	12.3867		30	12.8718	30	13.5535	30	10.8709	30	10.8063	30	14.0755	30	11.1657	30	13.509	30	11.4807	30	13.4433	30	9.58873
30	77.2041	8.78658		30	13.8193	30	13.5978	30	10.5557	30	15.9611	30	13.778	30	10.7047	30	9.94716	30	10.1678	30	15.6978	30	13.2863
30	149.254	12.2169		30	11.8981	30	17.878	30	12.4189	30	10.0179	30	12.9424	30	9.29639	30	14.4813	30	11.7885	30	15.4196	30	10.3238
30	224.562	14.9854		30	8.26374	30	11.15	30	15.3047	30	11.9328	30	12.9174	30	10.5431	30	11.5047	30	13.3561	30	13.0428	30	15.0614
30	113.501	10.6537		30	13.3682	30	12.3418	30	10.0061	30	17.2838	30	12.0265	30	16.1879	30	12.5951	30	13.997	30	11.0628	30	13.3963
30	159.996	12.649		30	12.7355	30	15.5967	30	14.1474	30	12.1559	30	12.4635	30	16.6005	30	13.9626	30	10.3427	30	13.2094	30	14.7115
30	187.352	13.6877		30	12.2821	30	13.6777	30	12.0226	30	14.4905	30	11.2195	30	15.4633	30	11.6861	30	13.5662	30	12.6025	30	13.3551
30	225.013	15.0004		30	14.7101	30	13.7749	30	14.1722	30	15.9387	30	13.6482	30	10.527	30	14.6479	30	17.0787	30	15.7827	30	12.4186
30	214.59	14.6489		30	12.762	30	11.3898	30	12.5211	30	15.7888	30	13.3509	30	11.3156	30	11.8715	30	17.6198	30	14.2436	30	14.2484
30	137.012	11.7052		30	10.6836	30	13.0544	30	14.2927	30	12.4637	30	13.4477	30	13.467	30	13.3329	30	15.5973	30	14.2672	30	11.6014
30	145.936	12.0804		30	11.3549	30	14.6428	30	11.7393	30	13.965	30	13.7564	30	11.9615	30	12.6447	30	14.2593	30	12.8551	30	12.3477
30	233.701	15.2873		30	13.3558	30	10.5053	30	12.7179	30	9.74518	30	13.7596	30	14.7921	30	11.7743	30	14.1074	30	12.5326	30	14.142
30	111.699	10.5688		30	16.7814	30	14.6008	30	14.5699	30	12.32	30	13.0902	30	11.2512	30	16.6888	30	16.756	30	13.1912	30	10.263
30	158.507	12.5899		30	13.7182	30	12.3494	30	15.0357	30	11.6616	30	10.2517	30	13.1477	30	14.682	30	11.3665	30	14.7903	30	8.9981
30	247.699	15.7385		30	14.7893	30	11.5522	30	15.4368	30	15.8321	30	13.3253	30	11.3396	30	13.1919	30	13.0873	30	15.3998	30	12.9443
30	219.939	14.8303		30	12.4479	30	14.448	30	16.5762	30	13.2567	30	12.5422	30	13.3491	30	15.0803	30	12.4998	30	10.072	30	11.7974
30	239.65	15.4806		30	13.0433	30	14.1181	30	14.3374	30	11.2138	30	11.7212	30	12.3415	30	15.637	30	15.2	30	9.59506	30	17.8836
30	266.656	16.3296		30	16.1587	30	12.1149	30	10.6579	30	10.4263	30	16.7572	30	15.7147	30	15.9777	30	14.4765	30	14.3007	30	8.31125
30	213.078	14.5972		30	12.4622	30	13.3951	30	13.6982	30	13.8594	30	13.825	30	12.3701	30	16.8637	30	8.95412	30	17.2854	30	15.4853
30	193.643	13.9156		30	8.99118	30	12.0261	30	12.4669	30	9.44892	30	12.56	30	11.3032	30	11.6531	30	13.8667	30	14.3327	30	13.0446
30	91.2919	9.55468		30	9.66531	30	11.837	30	16.7241	30	10.3565	30	8.70789	30	12.0402	30	12.1952	30	11.7432	30	9.53243	30	14.9368
30	115.108	10.7289		30	8.87188	30	11.8649	30	13.4585	30	11.4058	30	12.5809	30	14.4821	30	9.16843	30	13.8602	30	13.9312	30	12.7329
30	102.071	10.103		30	13.2314	30	13.9624	30	11.7715	30	13.8892	30	11.2363	30	17.8358	30	13.9643	30	12.0055	30	10.85	30	13.2705
30	215.562	14.682		30	13.4428	30	11.9657	30	16.0012	30	14.6767	30	14.6071	30	10.3723	30	11.4385	30	11.6881	30	11.5276	30	12.7962
30	90.0216	9.48797		30	16.6109	30	17.3149	30	13.4181	30	11.601	30	19.1882	30	13.8226	30	15.278	30	11.4905	30	7.9295	30	15.6731
30	260.897	16.1523		30	12.3413	30	11.8255	30	12.3867	30	17.4339	30	10.8276	30	13.4603	30	11.8573	30	15.2613	30	13.9155	30	7.31245
30	153.979	12.4088		30	15.3669	30	11.436	30	8.78658	30	14.6212	30	15.3314	30	11.5416	30	12.3096	30	10.3796	30	13.2766	30	8.97935
30	190.521	13.8029		30	13.8383	30	12.5834	30	12.2169	30	12.4328	30	13.1636	30	14.5624	30	10.3652	30	13.3366	30	16.3847	30	14.3498
30	148.229	12.1749		30	12.4347	30	14.5162	30	14.9854	30	10.8886	30	13.9474	30	10.5962	30	11.9521	30	9.9845	30	10.5313	30	10.8996
30	236.23	15.3698		30	17.5503	30	15.1595	30	10.6537	30	12.4891	30	13.1037	30	13.0154	30	12.0098	30	16.5762	30	8.76061	30	13.4104
30	243.121	15.5924		30	11.8939	30	10.9962	30	12.649	30	13.9411	30	12.6295	30	14.7321	30	13.3629	30	14.4001	30	12.9213	30	11.2656
30	206.914	14.3845		30	14.1236	30	12.9029	30	13.6877	30	12.295	30	10.3821	30	13.5744	30	11.8285	30	12.0565	30	17.2842	30	11.4046
30	239.756	15.4841		30	14.2186	30	10.9991	30	15.0004	30	12.5237	30	13.8636	30	10.5389	30	11.3077	30	14.6524	30	14.592	30	15.0753
30	272.484	16.5071		30	12.3804	30	15.8218	30	14.6489	30	12.5451	30	14.7626	30	16.1908	30	14.7771	30	11.0029	30	16.2073	30	11.1669
30	162.524	12.7485		30	12.7017	30	11.1897	30	11.7052	30	17.339	30	11.1895	30	17.3893	30	15.0848	30	10.7216	30	13.8815	30	12.9141
30	164.036	12.8077		30	16.0973	30	15.1989	30	12.0804	30	12.5003	30	12.9417	30	15.3368	30	15.3684	30	10.7738	30	12.4535	30	16.6264
30	196.12	14.0043		30	13.7532	30	14.1543	30	15.2873	30	9.67368	30	14.5736	30	11.524	30	13.9424	30	13.2696	30	15.4011	30	10.5175
30	109.75	10.4762		30	14.5497	30	9.68883	30	10.5688	30	10.8989	30	13.1499	30	16.1559	30	12.7205	30	13.0604	30	12.9998	30	10.2667
30	196.778	14.0278		30	14.1449	30	14.9107	30	12.5899	30	11.4334	30	10.9043	30	13.1914	30	13.3492	30	15.3483	30	11.394	30	14.2555
30	136.552	11.6856		30	11.8615	30	10.8163	30	15.7385	30	9.80199	30	13.9904	30	11.4081	30	11.0836	30	11.9604	30	17.5041	30	13.7421
30	167.44	12.9398		30	13.1833	30	12.5955	30	14.8303	30	12.4495	30	11.7834	30	10.1259	30	17.9401	30	16.2582	30	13.1605	30	19.9491
30	201.813	14.2061		30	11.9475	30	16.7686	30	15.4806	30	13.4265	30	10.3277	30	14.8099	30	17.7863	30	15.0606	30	11.5795	30	8.25226
30	215.926	14.6944		30	12.7404	30	14.3637	30	16.3296	30	13.4851	30	10.1187	30	15.6519	30	13.2502	30	11.0246	30	8.11229	30	12.3287
30	111.573	10.5628		30	10.8685	30	12.1664	30	14.5972	30	12.246	30	16.0739	30	12.995	30	14.5213	30	12.5739	30	13.403	30	14.7381
30	185.323	13.6133		30	14.3012	30	11.8537	30	13.9156	30	10.9678	30	13.9138	30	12.1748	30	11.9615	30	13.9147	30	12.3299	30	12.0276
30	236.329	15.373		30	15.3947	30	13.4417	30	9.55468	30	12.8703	30	12.9553	30	10.6045	30	6.83977	30	19.5968	30	10.0328	30	14.8965
30	215.094	14.6661		30	10.9351	30	10.1766	30	10.7289	30	15.1399	30	14.102	30	12.629	30	11.155	30	12.29	30	9.92581	30	13.3711
30	193.082	13.8954		30	11.403	30	15.0406	30	10.103	30	14.0431	30	12.2691	30	15.4174	30	13.4196	30	12.4917	30	13.949	30	9.88905
30	186.101	13.6419		30	13.8556	30	10.006	30	14.682	30	15.8633	30	16.0497	30	14.3766	30	11.9277	30	11.9365	30	8.20428	30	9.99787
30	112.141	10.5896		30	14.0662	30	8.2494	30	9.48797	30	12.0642	30	11.6758	30	12.7601	30	16.1698	30	11.319	30	11.964	30	11.9292
30	46.3677	6.80938		30	11.5483	30	16.7889	30	16.1523	30	13.8919	30	14.6107	30	13.4763	30	9.95565	30	12.0359	30	16.7948	30	12.8662
30	250.108	15.8148		30	10.3518	30	11.3858	30	12.4088	30	13.151	30	8.65379	30	7.99319	30	10.743	30	14.6721	30	13.5355	30	13.7103
30	251.149	15.8477		30	11.0062	30	9.25963	30	13.8029	30	13.4002	30	13.7331	30	12.0532	30	14.0027	30	13.5813	30	14.7097	30	12.6777
30	187.965	13.7101		30	10.7689	30	14.611	30	12.1749	30	13.2505	30	8.63889	30	12.5551	30	15.6051	30	12.797	30	15.6257	30	13.7425
30	176.511	13.2857		30	9.09491	30	15.0178	30	15.3698	30	17.9866	30	13.3651	30	13.5764	30	14.8525	30	8.0346	30	9.82196	30	12.1018
30	149.578	12.2302		30	11.774	30	14.6132	30	15.5924	30	13.7981	30	14.1422	30	12.3799	30	15.2451	30	15.2846	30	10.9845	30	11.1729
30	255.835	15.9949		30	13.919	30	10.0556	30	14.3845	30	15.0909	30	15.9541	30	11.3361	30	13.1715	30	11.9447	30	10.9982	30	13.9374
30	169.756	13.029		30	9.94458	30	13.2108	30	15.4841	30	12.9916	30	13.5325	30	14.1471	30	18.6028	30	14.4523	30	14.2051	30	9.08946
30	110.884	10.5302		30	9.28318	30	13.723	30	16.5071	30	9.40502	30	10.9697	30	17.0483	30	18.321	30	10.3678	30	13.7645	30	10.4684
30	249.191	15.7858		30	13.8738	30	14.5956	30	12.7485	30	10.1276	30	9.03334	30	12.6778	30	10.6421	30	14.1061	30	16.0079	30	11.6116
30	168.215	12.9698		30	15.3892	30	13.2442	30	12.8077	30	18.6653	30	10.3051	30	14.4576	30	8.71714	30	11.3669	30	14.8299	30	16.3095
30	183.484	13.5456		30	14.549	30	15.9263	30	14.0043	30	15.2017	30	13.0345	30	13.2679	30	13.5378	30	14.7656	30	16.7444	30	8.19642
30	254.173	15.9428		30	14.4171	30	12.1716	30	10.4762	30	11.2254	30	13.9226	30	10.6185	30	13.8246	30	9.14472	30	17.2564	30	19.3874
30	152.785	12.3606		30	11.6618	30	12.4158	30	14.0278	30	12.2593	30	16.8485	30	13.6775	30	15.6652	30	10.7631	30	15.15	30	12.6923
30	186.084	13.6413		30	14.1144	30	13.8902	30	11.6856	30	11.9347	30	15.6848	30	14.8718	30	10.0884	30	11.2534	30	13.9062	30	11.3142
30	215.852	14.6919		30	15.0289	30	15.943	30	12.9398	30	10.9241	30	12.2044	30	12.3396	30	13.5447	30	17.1868	30	11.7333	30	8.49408
30	266.822	16.3347		30	12.8896	30	15.7312	30	14.2061	30	14.1425	30	14.804	30	14.9355	30	18.0312	30	11.6739	30	8.45158	30	11.8988
30	273.563	16.5397		30	9.3535	30	15.3458	30	14.6944	30	13.012	30	12.7989	30	12.7424	30	11.0618	30	18.3925	30	12.7404	30	13.0442
30	222.101	14.903		30	13.8217	30	16.8055	30	10.5628	30	12.8199	30	12.5633	30	15.0049	30	8.50157	30	15.454	30	10.8989	30	14.7968
30	205.343	14.3298		30	13.2203	30	10.5147	30	13.6133	30	13.121	30	15.4871	30	15.5637	30	7.71702	30	14.2927	30	13.2954	30	12.8623
30	81.938	9.05196		30	9.79393	30	15.9107	30	15.373	30	14.9928	30	16.594	30	10.572	30	14.1044	30	16.9899	30	10.2849	30	14.2355
30	236.877	15.3908		30	8.79209	30	13.6483	30	14.6661	30	11.3346	30	14.6041	30	11.9222	30	11.3904	30	11.9209	30	17.0313	30	16.6019
30	108.498	10.4162		30	12.0662	30	10.9558	30	13.8954	30	11.1003	30	10.1063	30	15.3086	30	17.2535	30	13.3423	30	9.31103	30	10.9482
30	166.785	12.9145		30	11.3706	30	11.6766	30	13.6419	30	14.7421	30	13.3647	30	11.407	30	10.8758	30	9.70913	30	14.419	30	13.7467
30	170.908	13.0732		30	12.101	30	12.5794	30	10.5896	30	17.07	30	14.3302	30	13.099	30	10.5064	30	11.0695	30	12.027	30	9.64233
30	161.822	12.7209		30	7.83394	30	13.8118	30	6.80938	30	12.3012	30	15.3409	30	15.9516	30	12.6262	30	14.9319	30	11.5931	30	13.4617
30	157.522	12.5508		30	14.0117	30	8.90231	30	15.8148	30	11.0349	30	8.04085	30	10.4796	30	11.7519	30	11.3245	30	12.1234	30	14.7387
30	154.678	12.437		30	8.49981	30	12.6011	30	15.8477	30	11.8508	30	12.5947	30	12.3729	30	7.88597	30	12.1674	30	15.4402	30	12.034
30	66.5001	8.15476		30	12.9147	30	12.9118	30	13.7101	30	9.56139	30	12.0673	30	12.8328	30	14.2343	30	12.6464	30	13.3445	30	9.7074
30	145.173	12.0488		30	7.27944	30	16.7243	30	13.2857	30	12.5276	30	18.957	30	10.6018	30	13.6932	30	15.8718	30	12.5966	30	17.2383
30	207.638	14.4097		30	15.4646	30	12.1571	30	12.2302	30	10.1106	30	12.4007	30	11.1928	30	13.2136	30	12.1308	30	13.9793	30	15.0058
30	188.567	13.732		30	13.2364	30	10.9345	30	15.9949	30	12.8	30	10.4474	30	12.5506	30	10.6677	30	8.98607	30	12.7822	30	12.3624
30	207.135	14.3922		30	13.4885	30	11.426	30	13.029	30	10.7147	30	14.1065	30	13.6852	30	13.6077	30	11.0734	30	10.7309	30	14.7319
30	239.524	15.4766		30	12.989	30	14.4077	30	10.5302	30	14.3087	30	16.0199	30	13.5132	30	15.5815	30	18.3362	30	15.9774	30	18.1887
30	81.3757	9.02085		30	10.1376	30	12.3009	30	15.7858	30	10.9002	30	7.19809	30	12.568	30	17.0989	30	10.6377	30	12.687	30	13.2776
30	321.107	17.9195		30	8.19952	30	11.3848	30	12.9698	30	14.4581	30	12.1664	30	13.5107	30	11.9771	30	16.0861	30	11.019	30	14.0355
30	128.458	11.3339		30	12.326	30	14.3505	30	13.5456	30	13.6689	30	20.8587	30	10.9595	30	9.31411	30	12.7701	30	14.6642	30	10.6119
30	176.323	13.2787		30	15.3456	30	12.0181	30	15.9428	30	15.6364	30	14.9918	30	12.5693	30	11.5545	30	12.7949	30	10.1987	30	17.4355
30	201.376	14.1907		30	14.7051	30	12.1995	30	12.3606	30	12.7741	30	10.2487	30	12.1221	30	16.0097	30	10.3685	30	14.2401	30	15.8295
30	251.043	15.8443		30	14.8279	30	14.9664	30	13.6413	30	9.22347	30	14.6288	30	12.2767	30	11.4854	30	12.4688	30	14.7362	30	14.2956
30	231.146	15.2035		30	14.7545	30	16.6696	30	14.6919	30	13.2286	30	15.049	30	10.6297	30	12.8835	30	12.4144	30	10.3441	30	13.9407
30	131.999	11.4891		30	11.6122	30	12.9391	30	16.3347	30	11.1571	30	12.9909	30	11.2704	30	8.81322	30	15.5924	30	6.4038	30	11.5039
30	194.298	13.9391		30	11.4123	30	16.0074	30	16.5397	30	15.5945	30	8.78635	30	11.0686	30	15.7313	30	12.124	30	9.80228	30	10.4433
30	118.714	10.8956		30	16.8088	30	12.723	30	14.903	30	14.3635	30	11.3393	30	14.1666	30	11.9741	30	16.1751	30	14.5912	30	14.45
30	240.954	15.5227		30	9.86791	30	10.6788	30	14.3298	30	14.5731	30	11.3725	30	10.3734	30	14.2064	30	12.2038	30	12.9513	30	14.0419
30	140.078	11.8355		30	12.6252	30	15.6446	30	9.05196	30	8.86579	30	13.4097	30	12.8947	30	12.4505	30	12.3271	30	10.1585	30	12.3429
30	30.9527	5.56351		30	11.1769	30	14.1228	30	15.3908	30	11.0052	30	15.7643	30	13.2151	30	15.6252	30	17.532	30	12.932	30	13.4747
30	187.957	13.7097		30	12.2933	30	12.2477	30	10.4162	30	11.3608	30	9.6927	30	15.1099	30	13.2297	30	17.2095	30	11.7238	30	10.3204
30	163.327	12.78		30	10.4851	30	14.1029	30	12.9145	30	13.9106	30	12.3663	30	11.394	30	9.21116	30	17.2332	30	14.4361	30	14.1248
30	157.712	12.5583		30	11.4498	30	18.0364	30	13.0732	30	8.27274	30	16.8087	30	15.9495	30	11.7664	30	9.78693	30	14.0935	30	13.3321
30	171.076	13.0796		30	11.4101	30	10.1865	30	12.7209	30	11.5114	30	9.60232	30	13.2608	30	12.6353	30	13.4304	30	13.3083	30	14.4277
30	139.919	11.8287		30	14.1685	30	9.95433	30	12.5508	30	11.585	30	9.86947	30	17.3016	30	15.7094	30	9.93211	30	12.5782	30	9.14137
30	180.194	13.4236		30	9.78215	30	16.018	30	12.437	30	14.1492	30	16.1357	30	7.71886	30	12.3531	30	14.4167	30	11.4124	30	12.638
30	102.972	10.1475		30	11.9633	30	12.3418	30	8.15476	30	11.0496	30	10.7556	30	12.1946	30	7.97646	30	12.2104	30	11.9663	30	16.4917
30	256.288	16.009		30	12.8271	30	14.4234	30	12.0488	30	12.0994	30	11.3112	30	17.8275	30	11.7235	30	14.5395	30	10.2154	30	11.5076
30	230.733	15.1899		30	11.2588	30	14.2221	30	14.4097	30	13.3623	30	14.1907	30	11.4674	30	16.0448	30	14.4116	30	9.64035	30	10.9599
30	169.362	13.0139		30	16.4529	30	10.4213	30	13.732	30	12.9736	30	10.7994	30	13.181	30	10.9899	30	15.295	30	10.2329	30	13.1058
30	83.7971	9.15408		30	11.0174	30	12.8504	30	14.3922	30	12.4946	30	12.7857	30	12.1308	30	12.4252	30	15.6552	30	17.1879	30	13.646
30	104.422	10.2187		30	14.5196	30	14.5486	30	15.4766	30	13.0009	30	13.3244	30	14.5299	30	13.7294	30	12.303	30	15.7959	30	12.0941
30	124.005	11.1358		30	15.4362	30	13.2233	30	9.02085	30	13.8726	30	16.2983	30	16.7129	30	16.5016	30	13.0378	30	13.0323	30	15.1556
30	143.631	11.9846		30	12.9913	30	13.032	30	17.9195	30	12.8925	30	13.3414	30	17.2555	30	9.63042	30	13.1949	30	10.5574	30	10.4194
30	177.463	13.3215		30	9.19593	30	12.6621	30	11.3339	30	13.7471	30	18.0693	30	11.5414	30	12.7619	30	14.3421	30	13.8153	30	13.8196
30	139.171	11.7971		30	13.1529	30	15.4535	30	13.2787	30	16.4518	30	13.2571	30	9.91125	30	15.9918	30	10.3757	30	14.2499	30	12.6589
30	135.111	11.6237		30	11.0014	30	10.0035	30	14.1907	30	11.9299	30	11.2602	30	13.8368	30	13.6485	30	14.992	30	11.4128	30	11.907
30	201.515	14.1956		30	15.5734	30	9.86353	30	15.8443	30	13.8938	30	14.9045	30	14.0121	30	12.2953	30	13.0814	30	10.8531	30	13.2329
30	295.816	17.1993		30	13.3085	30	14.2981	30	15.2035	30	14.0521	30	10.7134	30	6.505	30	14.9735	30	12.4873	30	10.7185	30	13.7416
30	171.433	13.0932		30	12.2703	30	11.5168	30	11.4891	30	12.9701	30	12.0799	30	16.3538	30	19.0123	30	16.6826	30	15.6024	30	14.9796
30	170.859	13.0713		30	13.5333	30	12.9439	30	13.9391	30	15.756	30	17.7	30	12.7214	30	6.69685	30	14.8601	30	12.8125	30	13.4451
30	105.698	10.281		30	18.2716	30	12.9753	30	10.8956	30	13.6216	30	13.6504	30	18.9011	30	13.4286	30	12.8539	30	15.1518	30	8.97631
30	193.006	13.8927		30	14.5385	30	12.6351	30	15.5227	30	13.5959	30	15.8292	30	16.7758	30	10.9033	30	9.56849	30	10.7544	30	13.8607
30	162.053	12.73		30	15.7728	30	16.9229	30	11.8355	30	16.1183	30	15.5339	30	12.11	30	13.2682	30	15.0133	30	11.4248	30	7.92123
30	226.37	15.0456		30	16.3234	30	18.0786	30	5.56351	30	9.93057	30	18.3225	30	14.2143	30	14.3868	30	14.7845	30	11.4616	30	15.0078
30	130.627	11.4292		30	11.9064	30	9.55574	30	13.7097	30	9.44891	30	17.2835	30	15.9496	30	13.7871	30	15.6116	30	10.7306	30	12.0879
30	124.367	11.152		30	14.5066	30	12.9899	30	12.78	30	14.6829	30	14.8869	30	16.7292	30	9.47185	30	11.2434	30	12.841	30	13.4296
30	210.472	14.5077		30	10.4054	30	10.2242	30	12.5583	30	12.2755	30	13.5116	30	15.896	30	13.2808	30	12.8967	30	16.9302	30	14.1791
30	214.776	14.6552		30	16.127	30	12.9513	30	13.0796	30	11.7423	30	11.9525	30	12.2917	30	10.5952	30	10.0066	30	10.1208	30	12.2086
30	150.077	12.2506		30	14.3448	30	10.166	30	11.8287	30	13.6067	30	11.5925	30	13.8686	30	11.793	30	13.0153	30	10.5876	30	16.6977
30	95.9454	9.79517		30	17.7527	30	14.323	30	13.4236	30	10.6254	30	15.684	30	12.0146	30	14.3074	30	12.2494	30	13.1771	30	10.8037
30	174.538	13.2113		30	12.9993	30	9.43321	30	10.1475	30	13.2382	30	13.6188	30	15.1221	30	13.0268	30	15.718	30	14.9211	30	13.2975
30	61.6113	7.84929		30	12.2537	30	14.4372	30	16.009	30	13.2425	30	10.2989	30	8.76377	30	14.2022	30	14.2417	30	11.3461	30	14.0078
30	122.286	11.0583		30	10.6157	30	16.8243	30	15.1899	30	9.88017	30	15.8128	30	10.7609	30	13.088	30	15.69	30	14.2139	30	13.3817
30	123.856	11.129		30	11.6208	30	12.4787	30	13.0139	30	10.5868	30	11.6978	30	13.2857	30	16.4249	30	12.2819	30	17.8713	30	13.7641
30	61.9638	7.87171		30	15.4079	30	16.4327	30	9.15408	30	9.20452	30	15.997	30	9.47856	30	9.44469	30	12.6637	30	11.44	30	11.415
30	112.406	10.6022		30	11.9877	30	11.9234	30	10.2187	30	13.2128	30	12.2301	30	10.8549	30	13.6909	30	13.6139	30	12.3193	30	13.3114
30	177.031	13.3053		30	13.179	30	11.184	30	11.1358	30	9.78226	30	12.4561	30	11.0214	30	11.6568	30	14.0568	30	17.2741	30	11.8864
30	183.833	13.5585		30	10.0489	30	12.2476	30	11.9846	30	7.9551	30	15.9444	30	11.7604	30	14.5521	30	10.9151	30	14.8003	30	11.1946
30	228.101	15.103		30	15.0418	30	9.9496	30	13.3215	30	13.1019	30	13.4924	30	14.3683	30	13.0502	30	13.5208	30	15.4329	30	14.2954
30	157.218	12.5387		30	10.0219	30	9.40044	30	11.7971	30	12.4284	30	11.227	30	12.2285	30	15.1512	30	11.5142	30	14.895	30	15.2758
30	90.5857	9.51765		30	12.8552	30	11.0618	30	11.6237	30	12.8979	30	10.5847	30	11.1434	30	11.6386	30	10.6795	30	14.3898	30	11.6945
30	246.154	15.6893		30	13.4693	30	14.2193	30	14.1956	30	13.874	30	13.4999	30	13.8133	30	13.0279	30	14.342	30	11.6708	30	13.4804
30	181.615	13.4765		30	16.2742	30	14.8101	30	17.1993	30	9.83861	30	15.1748	30	10.3076	30	11.3245	30	15.5584	30	16.7119	30	17.7823
30	117.935	10.8598		30	16.2043	30	13.7961	30	13.0932	30	12.4059	30	14.2054	30	14.496	30	15.8607	30	11.3212	30	15.1218	30	9.28637
30	247.597	15.7352		30	13.047	30	17.0029	30	13.0713	30	12.627	30	10.892	30	19.0974	30	10.4971	30	10.9558	30	13.9852	30	9.73713
30	182.091	13.4941		30	15.8447	30	14.4142	30	10.281	30	11.0978	30	15.5623	30	13.3236	30	11.9397	30	12.1219	30	12.1082	30	14.3184
30	183.759	13.5558		30	13.1282	30	11.6118	30	13.8927	30	12.7892	30	14.3472	30	14.545	30	14.6305	30	14.8645	30	10.4266	30	13.3124
30	63.2232	7.9513		30	9.65951	30	14.0681	30	12.73	30	11.1075	30	11.5271	30	13.5351	30	14.4846	30	10.3861	30	14.3984	30	17.4307
30	102.662	10.1322		30	15.0089	30	10.6861	30	15.0456	30	19.4214	30	13.8497	30	9.73905	30	12.5165	30	17.7745	30	15.9279	30	10.5481
30	147.134	12.1299		30	11.5706	30	12.4485	30	11.4292	30	15.4779	30	15.4111	30	15.2377	30	14.172	30	10.4777	30	16.4948	30	10.5995
30	163.582	12.7899		30	11.2967	30	8.33189	30	11.152	30	14.4644	30	18.1813	30	14.399	30	13.5709	30	12.7361	30	12.9473	30	13.3942
30	115.892	10.7653		30	11.5823	30	12.8818	30	14.5077	30	13.5146	30	11.536	30	12.2559	30	15.0795	30	10.4205	30	12.3244	30	11.0849
30	312.068	17.6654		30	16.4784	30	13.2	30	14.6552	30	10.8301	30	14.7665	30	18.7516	30	11.3428	30	12.8608	30	7.86435	30	11.7993
30	203.745	14.2739		30	11.833	30	13.0913	30	12.2506	30	12.2391	30	12.5641	30	10.4246	30	9.37141	30	13.1522	30	12.6569	30	12.8074
30	247.112	15.7198		30	13.7082	30	14.5248	30	9.79517	30	11.1234	30	13.9458	30	13.8654	30	13.1128	30	9.19868	30	11.9469	30	9.41022
30	207.2	14.3944		30	14.2354	30	14.6631	30	13.2113	30	15.2927	30	9.65578	30	13.4009	30	12.3937	30	10.5936	30	12.1347	30	11.3246
30	159.474	12.6283		30	14.0911	30	13.9394	30	7.84929	30	10.4184	30	9.01759	30	15.8696	30	14.8764	30	14.4024	30	9.5398	30	16.9836
30	319.44	17.8729		30	14.4768	30	13.3498	30	11.0583	30	11.7567	30	10.7332	30	11.2184	30	12.5014	30	9.50605	30	9.61871	30	14.3689
30	157.114	12.5345		30	13.117	30	13.4315	30	11.129	30	14.9195	30	13.4214	30	13.7265	30	11.8294	30	11.6587	30	11.586	30	13.7404
30	117.892	10.8578		30	9.77599	30	15.3081	30	7.87171	30	11.2036	30	12.5881	30	16.6292	30	11.8891	30	12.8741	30	13.4271	30	10.7859
30	206.14	14.3576		30	17.4163	30	17.96	30	10.6022	30	12.1602	30	12.5695	30	14.1721	30	15.9136	30	15.2337	30	14.6332	30	14.0694
30	195.249	13.9732		30	14.9585	30	16.0537	30	13.3053	30	12.7347	30	16.6915	30	14.6971	30	13.4171	30	13.109	30	11.958	30	11.1294
30	170.662	13.0638		30	15.469	30	13.1048	30	13.5585	30	11.1629	30	14.3918	30	10.2804	30	15.8924	30	13.3697	30	15.0224	30	13.0155
30	140.336	11.8463		30	15.0208	30	14.0268	30	15.103	30	11.5868	30	13.1599	30	11.844	30	13.4793	30	12.5491	30	15.4543	30	14.3182
30	155.39	12.4656		30	11.6886	30	5.97221	30	12.5387	30	11.6351	30	15.3345	30	9.0383	30	6.36565	30	11.1181	30	11.6956	30	13.4047
30	142.916	11.9548		30	18.0809	30	12.2598	30	9.51765	30	11.3376	30	10.3164	30	5.95964	30	10.4718	30	14.4539	30	13.5718	30	11.72
30	93.0191	9.64464		30	10.6275	30	12.5449	30	15.6893	30	12.8233	30	16.2237	30	13.1334	30	17.0406	30	14.1844	30	11.5991	30	10.4723
30	198.848	14.1013		30	15.2508	30	18.5123	30	13.4765	30	12.022	30	11.102	30	9.29965	30	11.9683	30	13.4232	30	15.6495	30	13.9751
30	170.698	13.0652		30	13.8698	30	16.174	30	10.8598	30	15.4483	30	8.40442	30	12.7002	30	15.5814	30	12.4752	30	15.3506	30	12.9536
30	160.535	12.6703		30	11.5999	30	12.4366	30	15.7352	30	12.4098	30	17.0113	30	14.4232	30	13.3081	30	11.8844	30	11.1768	30	13.9443
30	89.7852	9.47551		30	12.8944	30	9.96429	30	13.4941	30	14.7527	30	13.274	30	12.7664	30	13.5778	30	13.0854	30	12.7283	30	11.7614
30	247.552	15.7338		30	12.9762	30	14.1752	30	13.5558	30	17.1753	30	15.5886	30	10.1066	30	12.0286	30	15.256	30	13.4529	30	12.0624
30	149.484	12.2264		30	14.4271	30	13.912	30	7.9513	30	13.8695	30	16.2767	30	8.71691	30	17.5163	30	12.0835	30	14.1284	30	12.3666
30	90.0313	9.48848		30	14.018	30	13.0285	30	10.1322	30	11.0233	30	14.6301	30	14.7048	30	14.3072	30	10.5471	30	12.0481	30	13.6872
30	108.344	10.4089		30	13.182	30	17.1471	30	12.1299	30	11.509	30	11.0338	30	14.2879	30	15.1919	30	11.4436	30	13.2722	30	12.2668
30	253.158	15.9109		30	14.7023	30	14.2505	30	12.7899	30	8.68834	30	10.3579	30	14.75	30	17.7954	30	11.9008	30	14.5467	30	12.6487
30	110.984	10.5349		30	11.0829	30	12.2778	30	10.7653	30	12.48	30	15.388	30	16.3575	30	10.4392	30	13.5596	30	17.464	30	15.0712
30	92.7548	9.63093		30	12.8932	30	11.1037	30	17.6654	30	12.4876	30	9.35213	30	12.8603	30	10.9404	30	10.0408	30	14.4652	30	9.12741
30	175.276	13.2392		30	12.8983	30	17.463	30	14.2739	30	11.2585	30	10.5673	30	12.4547	30	15.3518	30	13.3499	30	15.3181	30	13.8524
30	190.441	13.8001		30	11.7809	30	12.3624	30	15.7198	30	11.8004	30	9.63544	30	15.5548	30	11.0305	30	13.0607	30	10.586	30	13.8518
30	157.149	12.5359		30	10.445	30	18.4129	30	14.3944	30	15.611	30	13.8507	30	13.9753	30	11.649	30	12.9121	30	16.4249	30	15.3158
30	194.483	13.9457		30	16.2918	30	8.19518	30	12.6283	30	11.841	30	15.0698	30	10.8456	30	14.6664	30	17.4993	30	16.8257	30	13.0914
30	185.303	13.6126		30	7.90677	30	12.715	30	17.8729	30	15.6898	30	14.8298	30	11.7914	30	13.4823	30	13.2147	30	13.2309	30	13.3113
30	206.481	14.3694		30	14.1347	30	15.2089	30	12.5345	30	15.192	30	18.3308	30	17.1628	30	12.1047	30	14.5271	30	11.8278	30	11.142
30	150.59	12.2715		30	13.3932	30	12.3568	30	10.8578	30	11.2425	30	8.84478	30	14.8471	30	10.0214	30	16.3243	30	8.56993	30	15.2797
30	95.775	9.78647		30	15.3712	30	13.2869	30	14.3576	30	15.5585	30	15.3165	30	7.12155	30	16.2393	30	16.2031	30	12.0579	30	12.7375
30	191.853	13.8511		30	14.4771	30	11.1459	30	13.9732	30	9.13132	30	14.92	30	14.2081	30	13.5782	30	12.3009	30	12.5225	30	13.2588
30	102.654	10.1318		30	10.364	30	11.7482	30	13.0638	30	12.2855	30	11.4103	30	18.5221	30	12.6513	30	14.5268	30	12.089	30	14.2944
30	214.334	14.6401		30	14.7994	30	16.4802	30	11.8463	30	15.671	30	11.6845	30	11.2547	30	13.0536	30	15.4146	30	11.1021	30	10.4663
30	83.9432	9.16205		30	10.2581	30	14.6622	30	12.4656	30	11.43	30	11.1487	30	10.914	30	15.2499	30	15.0817	30	11.3038	30	15.7045
30	95.0977	9.7518		30	13.4873	30	9.64753	30	11.9548	30	14.6773	30	16.741	30	12.8741	30	15.198	30	12.0312	30	13.3931	30	14.3158
30	218.194	14.7714		30	12.4497	30	14.6774	30	9.64464	30	13.0878	30	12.621	30	13.6072	30	15.9414	30	13.3051	30	15.3435	30	12.8679
30	165.791	12.876		30	10.4746	30	12.5319	30	14.1013	30	9.60414	30	17.7335	30	13.7924	30	13.5694	30	16.9591	30	9.50293	30	15.3745
30	171.223	13.0852		30	13.4307	30	15.3503	30	13.0652	30	11.2893	30	14.1937	30	14.26	30	16.409	30	13.8166	30	12.811	30	12.1812
30	256.936	16.0292		30	13.1547	30	10.9605	30	12.6703	30	10.9821	30	16.1272	30	16.7239	30	15.5338	30	11.8417	30	10.3142	30	11.547
30	151.711	12.3171		30	12.4186	30	13.3109	30	9.47551	30	11.2989	30	15.4978	30	16.7465	30	10.3891	30	13.123	30	12.505	30	10.8107
30	150.048	12.2494		30	9.19814	30	14.2167	30	15.7338	30	13.2272	30	10.8662	30	13.3744	30	12.9972	30	12.1862	30	10.8426	30	8.59965
30	165.844	12.878		30	12.2194	30	12.8825	30	12.2264	30	15.8591	30	12.6759	30	10.5484	30	7.54439	30	16.7497	30	12.5716	30	8.89915
30	207.09	14.3906		30	10.6482	30	10.4087	30	9.48848	30	12.3027	30	14.4725	30	10.2007	30	15.7692	30	16.275	30	6.94105	30	13.9691
30	299.217	17.2979		30	17.1574	30	13.8561	30	10.4089	30	11.6604	30	7.51086	30	13.0233	30	12.7791	30	12.3828	30	12.356	30	14.6551
30	73.5772	8.57772		30	14.4828	30	13.9211	30	15.9109	30	12.7915	30	14.5288	30	14.8613	30	12.5607	30	14.4221	30	11.9504	30	15.1129
30	224.394	14.9798		30	14.5505	30	14.9004	30	10.5349	30	11.1715	30	9.89251	30	13.1907	30	16.3337	30	12.966	30	16.0511	30	16.2596
30	142.444	11.935		30	15.1405	30	11.4393	30	9.63093	30	12.6907	30	11.1929	30	11.3661	30	11.0697	30	13.6886	30	10.2495	30	11.7057
30	217.27	14.7401		30	12.2003	30	12.3142	30	13.2392	30	10.8496	30	9.44469	30	11.0929	30	10.98	30	13.4693	30	9.66699	30	8.32193
30	132.636	11.5168		30	14.6816	30	13.2128	30	13.8001	30	15.572	30	15.9582	30	11.1278	30	13.0388	30	18.6464	30	14.4669	30	12.4517
30	156.448	12.5079		30	13.8541	30	11.4333	30	12.5359	30	11.408	30	13.025	30	13.7754	30	13.4572	30	13.5045	30	13.4663	30	13.4255
30	226.67	15.0556		30	15.4448	30	11.1197	30	13.9457	30	16.9475	30	16.6307	30	11.6158	30	6.91738	30	12.2104	30	16.5341	30	11.8061
30	177.794	13.3339		30	14.5129	30	15.8076	30	13.6126	30	8.43292	30	12.5677	30	12.2975	30	16.7781	30	12.7708	30	12.4683	30	15.1224
30	62.6492	7.91512		30	12.1053	30	9.23138	30	14.3694	30	8.44216	30	6.75535	30	14.2908	30	20.399	30	13.5129	30	12.1618	30	13.1813
30	129.85	11.3952		30	13.5705	30	11.1288	30	12.2715	30	7.00797	30	9.02665	30	14.1097	30	13.3863	30	15.2844	30	11.161	30	10.4162
30	67.8993	8.2401		30	12.7896	30	10.2609	30	9.78647	30	14.9857	30	11.5705	30	12.5744	30	11.372	30	16.4048	30	14.405	30	13.1935
30	233.626	15.2848		30	11.4797	30	17.7059	30	13.8511	30	11.8536	30	14.1404	30	12.1047	30	14.0056	30	13.71	30	13.2267	30	15.1003
30	156.684	12.5174		30	14.1964	30	12.4145	30	10.1318	30	11.705	30	14.8021	30	17.083	30	10.2581	30	13.5249	30	10.279	30	11.0912
30	180.398	13.4312		30	13.0928	30	14.0424	30	14.6401	30	13.2217	30	11.3165	30	14.174	30	13.4685	30	15.6135	30	10.6514	30	10.244
30	283.631	16.8413		30	10.0928	30	11.4761	30	9.16205	30	11.8812	30	13.1937	30	11.2961	30	15.0394	30	10.2722	30	11.9985	30	12.2957
30	275.123	16.5868		30	13.113	30	16.0593	30	9.7518	30	14.5373	30	12.203	30	17.3041	30	9.73457	30	13.7602	30	10.46	30	9.78091
30	141.542	11.8972		30	11.2596	30	11.2746	30	14.7714	30	14.0008	30	10.3879	30	10.828	30	16.8738	30	17.4074	30	16.3888	30	9.76522
30	223.372	14.9456		30	10.5836	30	10.6764	30	12.876	30	9.61565	30	9.55648	30	17.6759	30	14.081	30	12.9706	30	7.60854	30	15.5118
30	125.77	11.2147		30	17.513	30	14.2909	30	13.0852	30	12.0946	30	11.4396	30	13.8567	30	9.37908	30	8.29984	30	13.8759	30	15.5611
30	406.404	20.1595		30	15.7902	30	13.4168	30	16.0292	30	15.3781	30	15.2028	30	14.6841	30	14.1934	30	15.5141	30	12.1993	30	12.5701
30	259.308	16.1031		30	10.8838	30	12.9385	30	12.3171	30	12.0138	30	16.7095	30	14.1724	30	9.29355	30	13.1651	30	14.005	30	13.9163
30	153.137	12.3749		30	11.5062	30	18.3123	30	12.2494	30	10.4637	30	12.1338	30	13.94	30	14.1408	30	16.0437	30	12.4957	30	17.4025
30	130.868	11.4397		30	15.9537	30	12.8832	30	12.878	30	11.1247	30	14.6057	30	11.4966	30	14.935	30	11.9397	30	15.2004	30	9.44873
30	204.69	14.307		30	11.2524	30	12.8087	30	14.3906	30	14.4835	30	14.0874	30	12.6022	30	11.0346	30	14.8267	30	12.717	30	11.4265
30	151.169	12.2951		30	12.0889	30	9.0994	30	17.2979	30	13.0984	30	14.3745	30	13.4161	30	12.2302	30	9.65511	30	12.6554	30	12.0735
30	141.771	11.9068		30	11.6679	30	11.565	30	8.57772	30	16.6706	30	13.3965	30	12.7603	30	11.4662	30	14.4307	30	11.4289	30	15.0534
30	105.448	10.2688		30	14.1542	30	13.2238	30	14.9798	30	12.1505	30	15.428	30	12.7958	30	18.1568	30	9.27456	30	15.772	30	14.2676
30	194.484	13.9458		30	13.0331	30	13.4448	30	11.935	30	10.9722	30	14.2638	30	12.5041	30	17.4016	30	16.8637	30	13.7264	30	16.0872
30	177.794	13.334		30	10.0014	30	17.5375	30	14.7401	30	13.0672	30	14.5414	30	10.6976	30	13.2752	30	17.4184	30	15.4343	30	9.48106
30	220.163	14.8379		30	15.6964	30	12.7013	30	11.5168	30	14.2559	30	13.0059	30	13.2865	30	12.6241	30	15.3461	30	11.817	30	10.3358
30	100.849	10.0423		30	10.7566	30	13.8529	30	12.5079	30	12.5239	30	12.4839	30	15.8789	30	12.223	30	12.8044	30	13.5291	30	16.6289
30	129.314	11.3716		30	13.9045	30	13.9493	30	15.0556	30	14.5032	30	16.1159	30	13.3101	30	16.255	30	13.4221	30	15.3658	30	16.5671
30	199.922	14.1394		30	13.3907	30	12.2271	30	13.3339	30	11.91	30	10.8879	30	14.2291	30	11.6745	30	13.9217	30	10.3631	30	10.7913
30	156.551	12.512		30	15.2129	30	14.4797	30	7.91512	30	10.5004	30	11.0416	30	13.9886	30	10.3071	30	13.9877	30	15.2423	30	12.222
30	326.465	18.0683		30	9.08291	30	11.996	30	11.3952	30	18.0025	30	9.51527	30	13.4573	30	9.88585	30	12.9648	30	16.5509	30	15.7701
30	144.745	12.031		30	11.0797	30	16.4399	30	8.2401	30	11.2099	30	17.1351	30	9.76009	30	14.7414	30	14.4015	30	16.8131	30	10.8067
30	265.305	16.2882		30	11.3665	30	13.3547	30	15.2848	30	14.6897	30	12.2165	30	11.4189	30	13.095	30	12.8519	30	12.5346	30	14.9137
30	217.501	14.7479		30	12.9313	30	13.6497	30	12.5174	30	15.0255	30	11.9629	30	9.38642	30	11.3979	30	8.95987	30	11.1301	30	13.555
30	133.941	11.5733		30	11.8492	30	13.9694	30	13.4312	30	10.6553	30	12.1019	30	11.8564	30	14.5108	30	8.39048	30	10.738	30	14.2798
30	96.2928	9.81289		30	12.3983	30	14.1357	30	16.8413	30	11.5702	30	13.4908	30	12.5952	30	8.09395	30	13.6659	30	15.0594	30	13.7154
30	144.156	12.0065		30	10.8948	30	13.3327	30	16.5868	30	17.0458	30	18.2811	30	10.7266	30	11.6488	30	13.7751	30	12.9392	30	12.0475
30	98.6719	9.93338		30	9.49061	30	16.2705	30	11.8972	30	11.8142	30	16.199	30	15.139	30	7.987	30	12.3122	30	10.8787	30	10.0253
30	154.53	12.431		30	11.9008	30	15.0353	30	14.9456	30	14.0066	30	10.8025	30	15.8744	30	12.4584	30	16.7592	30	12.6652	30	9.4303
30	42.6729	6.53245		30	15.7323	30	10.505	30	11.2147	30	11.9254	30	13.2579	30	16.9254	30	10.6933	30	12.675	30	13.5779	30	11.9965
30	225.313	15.0104		30	16.1602	30	12.7831	30	20.1595	30	11.9388	30	14.6629	30	13.2696	30	10.601	30	14.8432	30	12.0279	30	14.9067
30	135.343	11.6337		30	15.3223	30	15.8294	30	16.1031	30	10.7628	30	10.2727	30	11.9793	30	10.4958	30	13.572	30	9.25814	30	10.5144
30	104.897	10.2419		30	13.4777	30	14.12	30	12.3749	30	14.175	30	10.5678	30	11.137	30	13.0325	30	12.7695	30	13.631	30	14.6962
30	160.315	12.6616		30	13.3087	30	14.868	30	11.4397	30	15.34	30	13.7902	30	15.3418	30	11.9345	30	13.4808	30	15.7049	30	12.7318
30	80.8093	8.9894		30	11.8812	30	12.1856	30	14.307	30	12.869	30	11.9637	30	19.9845	30	13.5241	30	12.0167	30	13.3054	30	10.9344
30	213.277	14.604		30	13.1192	30	10.2054	30	12.2951	30	15.3883	30	13.2652	30	14.5936	30	9.99512	30	13.9672	30	11.5008	30	15.5514
30	129.948	11.3995		30	15.7288	30	14.9468	30	11.9068	30	17.5625	30	7.87822	30	13.5013	30	15.8121	30	9.08434	30	11.0393	30	9.13649
30	80.6498	8.98052		30	13.2593	30	11.3318	30	10.2688	30	10.6861	30	12.4065	30	14.8557	30	15.5177	30	10.3536	30	9.8684	30	14.1889
30	226.396	15.0465		30	11.5276	30	16.6159	30	13.9458	30	13.4299	30	14.454	30	11.3743	30	12.6504	30	9.45543	30	15.0311	30	13.5641
30	276.483	16.6278		30	10.3466	30	10.7036	30	13.334	30	9.4226	30	14.4392	30	15.7257	30	9.70953	30	12.5745	30	16.1538	30	13.0974
30	141.406	11.8914		30	15.3208	30	14.0338	30	14.8379	30	12.6335	30	15.4458	30	11.7284	30	14.4277	30	14.1362	30	11.7761	30	14.2062
30	127.56	11.2942		30	14.7461	30	14.7873	30	10.0423	30	12.5467	30	10.3055	30	13.2757	30	13.013	30	14.1448	30	11.0788	30	12.3201
30	287.716	16.9622		30	10.6728	30	16.4489	30	11.3716	30	13.305	30	7.91055	30	14.0166	30	13.7133	30	13.7536	30	15.8205	30	12.265
30	88.6713	9.41654		30	11.7882	30	14.9332	30	14.1394	30	10.3138	30	12.1501	30	10.5398	30	15.9666	30	12.6639	30	12.3447	30	11.9642
30	178.205	13.3494		30	14.1254	30	10.9031	30	12.512	30	15.093	30	13.1043	30	10.6064	30	10.2941	30	9.15732	30	11.0944	30	13.8689
30	139.009	11.7902		30	12.0644	30	14.9192	30	18.0683	30	14.626	30	12.3887	30	12.6936	30	14.4186	30	11.8238	30	11.8574	30	15.3034
30	187.534	13.6943		30	12.4253	30	13.9705	30	12.031	30	12.0746	30	12.811	30	13.0049	30	15.2405	30	13.9409	30	17.0818	30	11.7096
30	190.037	13.7854		30	14.4047	30	15.6681	30	16.2882	30	11.9662	30	15.2557	30	16.6359	30	11.8427	30	11.5105	30	13.1586	30	17.0789
30	159.549	12.6313		30	12.7895	30	11.5005	30	14.7479	30	8.94637	30	11.951	30	15.4458	30	18.3172	30	10.479	30	11.6497	30	17.2035
30	177.118	13.3086		30	12.6647	30	12.5147	30	11.5733	30	7.58384	30	13.3378	30	18.6318	30	16.4586	30	13.6554	30	15.345	30	10.6035
30	211.583	14.5459		30	12.0608	30	12.7367	30	9.81289	30	8.79855	30	14.8917	30	13.178	30	12.0384	30	12.3864	30	10.7003	30	13.697
30	245.598	15.6716		30	11.2525	30	12.3627	30	12.0065	30	11.2183	30	15.6928	30	10.4014	30	10.4057	30	9.41975	30	14.1043	30	14.7135
30	127.714	11.3011		30	12.1787	30	9.96819	30	9.93338	30	16.1845	30	13.878	30	7.89743	30	16.394	30	16.4642	30	14.3792	30	10.3316
30	191.485	13.8378		30	12.2519	30	11.9008	30	12.431	30	13.6606	30	12.561	30	14.8379	30	8.85707	30	11.3564	30	16.8228	30	12.4382
30	138.436	11.7659		30	14.2451	30	12.8837	30	6.53245	30	15.0304	30	12.7961	30	12.1231	30	14.2504	30	12.7872	30	16.2613	30	12.8798
30	162.31	12.7401		30	14.7455	30	12.188	30	15.0104	30	10.7042	30	9.4306	30	13.3661	30	14.0519	30	13.6854	30	15.6838	30	14.6722
30	117.32	10.8314		30	13.6293	30	8.92476	30	11.6337	30	10.5901	30	10.8916	30	10.0706	30	15.2917	30	17.1417	30	13.7163	30	11.9796
30	140.638	11.8591		30	12.0907	30	16.4682	30	10.2419	30	9.50653	30	11.8628	30	10.8904	30	11.3827	30	13.7002	30	14.137	30	10.9921
30	175.255	13.2384		30	11.8689	30	13.7735	30	12.6616	30	13.1475	30	11.5768	30	11.9883	30	13.6562	30	8.69406	30	17.4567	30	13.4752
30	265.632	16.2982		30	16.0665	30	13.6072	30	8.9894	30	13.5425	30	16.6663	30	13.1018	30	10.1061	30	15.3388	30	12.0758	30	8.95944
30	123.264	11.1024		30	14.5076	30	10.0387	30	14.604	30	15.0122	30	13.8638	30	16.2664	30	13.6078	30	13.212	30	14.5208	30	13.0301
30	140.587	11.8569		30	11.7025	30	15.788	30	11.3995	30	12.3432	30	10.7944	30	11.7093	30	11.218	30	9.82325	30	10.215	30	12.8532
30	201.186	14.184		17.0696	17.8639	17.0696	17.8639	17.0696	17.8639	17.0696	17.8639	17.0696	17.8639	17.0696	17.8639	17.0696	17.8639	17.0696	17.8639	17.0696	17.8639	17.0696	17.8639
30	116.777	10.8063		16.998	17.2993	16.998	17.2993	16.998	17.2993	16.998	17.2993	16.998	17.2993	16.998	17.2993	16.998	17.2993	16.998	17.2993	16.998	17.2993	16.998	17.2993
30	254.758	15.9611		16.998	19.3459	16.998	19.3459	16.998	19.3459	16.998	19.3459	16.998	19.3459	16.998	19.3459	16.998	19.3459	16.998	19.3459	16.998	19.3459	16.998	19.3459
30	100.359	10.0179		16.998	15.8346	16.998	15.8346	16.998	15.8346	16.998	15.8346	16.998	15.8346	16.998	15.8346	16.998	15.8346	16.998	15.8346	16.998	15.8346	16.998	15.8346
30	142.392	11.9328		16.9622	16.1108	16.9622	16.1108	16.9622	16.1108	16.9622	16.1108	16.9622	16.1108	16.9622	16.1108	16.9622	16.1108	16.9622	16.1108	16.9622	16.1108	16.9622	16.1108
30	298.729	17.2838		16.8845	16.265	16.8845	16.265	16.8845	16.265	16.8845	16.265	16.8845	16.265	16.8845	16.265	16.8845	16.265	16.8845	16.265	16.8845	16.265	16.8845	16.265
30	147.766	12.1559		16.8549	19.1165	16.8549	19.1165	16.8549	19.1165	16.8549	19.1165	16.8549	19.1165	16.8549	19.1165	16.8549	19.1165	16.8549	19.1165	16.8549	19.1165	16.8549	19.1165
17.0696	319.118	17.8639		16.8549	21.2478	16.8549	21.2478	16.8549	21.2478	16.8549	21.2478	16.8549	21.2478	16.8549	21.2478	16.8549	21.2478	16.8549	21.2478	16.8549	21.2478	16.8549	21.2478
16.998	299.265	17.2993		16.8382	13.7593	16.8382	13.7593	16.8382	13.7593	16.8382	13.7593	16.8382	13.7593	16.8382	13.7593	16.8382	13.7593	16.8382	13.7593	16.8382	13.7593	16.8382	13.7593
16.998	374.265	19.3459		16.8376	13.5895	16.8376	13.5895	16.8376	13.5895	16.8376	13.5895	16.8376	13.5895	16.8376	13.5895	16.8376	13.5895	16.8376	13.5895	16.8376	13.5895	16.8376	13.5895
16.998	250.735	15.8346		16.8372	13.4521	16.8372	13.4521	16.8372	13.4521	16.8372	13.4521	16.8372	13.4521	16.8372	13.4521	16.8372	13.4521	16.8372	13.4521	16.8372	13.4521	16.8372	13.4521
16.9622	259.559	16.1108		16.6759	18.0481	16.6759	18.0481	16.6759	18.0481	16.6759	18.0481	16.6759	18.0481	16.6759	18.0481	16.6759	18.0481	16.6759	18.0481	16.6759	18.0481	16.6759	18.0481
16.8845	264.551	16.265		16.6759	13.3395	16.6759	13.3395	16.6759	13.3395	16.6759	13.3395	16.6759	13.3395	16.6759	13.3395	16.6759	13.3395	16.6759	13.3395	16.6759	13.3395	16.6759	13.3395
16.8549	365.441	19.1165		16.6402	14.5269	16.6402	14.5269	16.6402	14.5269	16.6402	14.5269	16.6402	14.5269	16.6402	14.5269	16.6402	14.5269	16.6402	14.5269	16.6402	14.5269	16.6402	14.5269
16.8549	451.471	21.2478		16.6044	13.8267	16.6044	13.8267	16.6044	13.8267	16.6044	13.8267	16.6044	13.8267	16.6044	13.8267	16.6044	13.8267	16.6044	13.8267	16.6044	13.8267	16.6044	13.8267
16.8382	189.319	13.7593		16.573	11.8753	16.573	11.8753	16.573	11.8753	16.573	11.8753	16.573	11.8753	16.573	11.8753	16.573	11.8753	16.573	11.8753	16.573	11.8753	16.573	11.8753
16.8376	184.675	13.5895		16.5686	18.6492	16.5686	18.6492	16.5686	18.6492	16.5686	18.6492	16.5686	18.6492	16.5686	18.6492	16.5686	18.6492	16.5686	18.6492	16.5686	18.6492	16.5686	18.6492
16.8372	180.96	13.4521		16.5328	15.9733	16.5328	15.9733	16.5328	15.9733	16.5328	15.9733	16.5328	15.9733	16.5328	15.9733	16.5328	15.9733	16.5328	15.9733	16.5328	15.9733	16.5328	15.9733
16.6759	325.735	18.0481		16.5328	20.7754	16.5328	20.7754	16.5328	20.7754	16.5328	20.7754	16.5328	20.7754	16.5328	20.7754	16.5328	20.7754	16.5328	20.7754	16.5328	20.7754	16.5328	20.7754
16.6759	177.941	13.3395		16.497	16.9775	16.497	16.9775	16.497	16.9775	16.497	16.9775	16.497	16.9775	16.497	16.9775	16.497	16.9775	16.497	16.9775	16.497	16.9775	16.497	16.9775
16.6402	211.029	14.5269		16.4254	14.2973	16.4254	14.2973	16.4254	14.2973	16.4254	14.2973	16.4254	14.2973	16.4254	14.2973	16.4254	14.2973	16.4254	14.2973	16.4254	14.2973	16.4254	14.2973
16.6044	191.176	13.8267		16.3181	16.9124	16.3181	16.9124	16.3181	16.9124	16.3181	16.9124	16.3181	16.9124	16.3181	16.9124	16.3181	16.9124	16.3181	16.9124	16.3181	16.9124	16.3181	16.9124
16.573	141.022	11.8753		16.2823	16.4496	16.2823	16.4496	16.2823	16.4496	16.2823	16.4496	16.2823	16.4496	16.2823	16.4496	16.2823	16.4496	16.2823	16.4496	16.2823	16.4496	16.2823	16.4496
16.5686	347.794	18.6492		16.2823	19.6289	16.2823	19.6289	16.2823	19.6289	16.2823	19.6289	16.2823	19.6289	16.2823	19.6289	16.2823	19.6289	16.2823	19.6289	16.2823	19.6289	16.2823	19.6289
16.5328	255.147	15.9733		16.175	13.9853	16.175	13.9853	16.175	13.9853	16.175	13.9853	16.175	13.9853	16.175	13.9853	16.175	13.9853	16.175	13.9853	16.175	13.9853	16.175	13.9853
16.5328	431.618	20.7754		16.1392	21.6591	16.1392	21.6591	16.1392	21.6591	16.1392	21.6591	16.1392	21.6591	16.1392	21.6591	16.1392	21.6591	16.1392	21.6591	16.1392	21.6591	16.1392	21.6591
16.497	288.235	16.9775		16.1034	19.0587	16.1034	19.0587	16.1034	19.0587	16.1034	19.0587	16.1034	19.0587	16.1034	19.0587	16.1034	19.0587	16.1034	19.0587	16.1034	19.0587	16.1034	19.0587
16.4254	204.412	14.2973		16.003	17.9998	16.003	17.9998	16.003	17.9998	16.003	17.9998	16.003	17.9998	16.003	17.9998	16.003	17.9998	16.003	17.9998	16.003	17.9998	16.003	17.9998
16.3181	286.029	16.9124		15.996	17.74	15.996	17.74	15.996	17.74	15.996	17.74	15.996	17.74	15.996	17.74	15.996	17.74	15.996	17.74	15.996	17.74	15.996	17.74
16.2823	270.588	16.4496		15.8887	14.7529	15.8887	14.7529	15.8887	14.7529	15.8887	14.7529	15.8887	14.7529	15.8887	14.7529	15.8887	14.7529	15.8887	14.7529	15.8887	14.7529	15.8887	14.7529
16.2823	385.294	19.6289		15.7813	19.2888	15.7813	19.2888	15.7813	19.2888	15.7813	19.2888	15.7813	19.2888	15.7813	19.2888	15.7813	19.2888	15.7813	19.2888	15.7813	19.2888	15.7813	19.2888
16.175	195.588	13.9853		15.674	7.37643	15.674	7.37643	15.674	7.37643	15.674	7.37643	15.674	7.37643	15.674	7.37643	15.674	7.37643	15.674	7.37643	15.674	7.37643	15.674	7.37643
16.1392	469.118	21.6591		15.674	19.1741	15.674	19.1741	15.674	19.1741	15.674	19.1741	15.674	19.1741	15.674	19.1741	15.674	19.1741	15.674	19.1741	15.674	19.1741	15.674	19.1741
16.1034	363.235	19.0587		15.674	13.6662	15.674	13.6662	15.674	13.6662	15.674	13.6662	15.674	13.6662	15.674	13.6662	15.674	13.6662	15.674	13.6662	15.674	13.6662	15.674	13.6662
16.003	323.994	17.9998		15.6382	16.0422	15.6382	16.0422	15.6382	16.0422	15.6382	16.0422	15.6382	16.0422	15.6382	16.0422	15.6382	16.0422	15.6382	16.0422	15.6382	16.0422	15.6382	16.0422
15.996	314.706	17.74		15.6382	18.2909	15.6382	18.2909	15.6382	18.2909	15.6382	18.2909	15.6382	18.2909	15.6382	18.2909	15.6382	18.2909	15.6382	18.2909	15.6382	18.2909	15.6382	18.2909
15.8887	217.647	14.7529		15.5666	14.8274	15.5666	14.8274	15.5666	14.8274	15.5666	14.8274	15.5666	14.8274	15.5666	14.8274	15.5666	14.8274	15.5666	14.8274	15.5666	14.8274	15.5666	14.8274
15.7813	372.059	19.2888		15.4283	12.9956	15.4283	12.9956	15.4283	12.9956	15.4283	12.9956	15.4283	12.9956	15.4283	12.9956	15.4283	12.9956	15.4283	12.9956	15.4283	12.9956	15.4283	12.9956
15.674	54.4118	7.37643		15.3877	17.1713	15.3877	17.1713	15.3877	17.1713	15.3877	17.1713	15.3877	17.1713	15.3877	17.1713	15.3877	17.1713	15.3877	17.1713	15.3877	17.1713	15.3877	17.1713
15.674	367.647	19.1741		15.3877	20.5082	15.3877	20.5082	15.3877	20.5082	15.3877	20.5082	15.3877	20.5082	15.3877	20.5082	15.3877	20.5082	15.3877	20.5082	15.3877	20.5082	15.3877	20.5082
15.674	186.765	13.6662		15.3519	15.6947	15.3519	15.6947	15.3519	15.6947	15.3519	15.6947	15.3519	15.6947	15.3519	15.6947	15.3519	15.6947	15.3519	15.6947	15.3519	15.6947	15.3519	15.6947
15.6382	257.353	16.0422		15.3519	17.802	15.3519	17.802	15.3519	17.802	15.3519	17.802	15.3519	17.802	15.3519	17.802	15.3519	17.802	15.3519	17.802	15.3519	17.802	15.3519	17.802
15.6382	334.559	18.2909		15.3161	12.2174	15.3161	12.2174	15.3161	12.2174	15.3161	12.2174	15.3161	12.2174	15.3161	12.2174	15.3161	12.2174	15.3161	12.2174	15.3161	12.2174	15.3161	12.2174
15.5666	219.853	14.8274		15.3161	20.292	15.3161	20.292	15.3161	20.292	15.3161	20.292	15.3161	20.292	15.3161	20.292	15.3161	20.292	15.3161	20.292	15.3161	20.292	15.3161	20.292
15.4283	168.885	12.9956		15.2445	18.5306	15.2445	18.5306	15.2445	18.5306	15.2445	18.5306	15.2445	18.5306	15.2445	18.5306	15.2445	18.5306	15.2445	18.5306	15.2445	18.5306	15.2445	18.5306
15.3877	294.853	17.1713		15.2445	20.8284	15.2445	20.8284	15.2445	20.8284	15.2445	20.8284	15.2445	20.8284	15.2445	20.8284	15.2445	20.8284	15.2445	20.8284	15.2445	20.8284	15.2445	20.8284
15.3877	420.588	20.5082		15.1014	14.0639	15.1014	14.0639	15.1014	14.0639	15.1014	14.0639	15.1014	14.0639	15.1014	14.0639	15.1014	14.0639	15.1014	14.0639	15.1014	14.0639	15.1014	14.0639
15.3519	246.324	15.6947		15.1014	14.4507	15.1014	14.4507	15.1014	14.4507	15.1014	14.4507	15.1014	14.4507	15.1014	14.4507	15.1014	14.4507	15.1014	14.4507	15.1014	14.4507	15.1014	14.4507
15.3519	316.912	17.802		14.994	12.3073	14.994	12.3073	14.994	12.3073	14.994	12.3073	14.994	12.3073	14.994	12.3073	14.994	12.3073	14.994	12.3073	14.994	12.3073	14.994	12.3073
15.3161	149.265	12.2174		14.8867	19.1165	14.8867	19.1165	14.8867	19.1165	14.8867	19.1165	14.8867	19.1165	14.8867	19.1165	14.8867	19.1165	14.8867	19.1165	14.8867	19.1165	14.8867	19.1165
15.3161	411.765	20.292		14.8819	15.5945	14.8819	15.5945	14.8819	15.5945	14.8819	15.5945	14.8819	15.5945	14.8819	15.5945	14.8819	15.5945	14.8819	15.5945	14.8819	15.5945	14.8819	15.5945
15.2445	343.382	18.5306		14.8151	18.7671	14.8151	18.7671	14.8151	18.7671	14.8151	18.7671	14.8151	18.7671	14.8151	18.7671	14.8151	18.7671	14.8151	18.7671	14.8151	18.7671	14.8151	18.7671
15.2445	433.824	20.8284		14.7793	17.6777	14.7793	17.6777	14.7793	17.6777	14.7793	17.6777	14.7793	17.6777	14.7793	17.6777	14.7793	17.6777	14.7793	17.6777	14.7793	17.6777	14.7793	17.6777
15.1014	197.794	14.0639		14.7435	19.0587	14.7435	19.0587	14.7435	19.0587	14.7435	19.0587	14.7435	19.0587	14.7435	19.0587	14.7435	19.0587	14.7435	19.0587	14.7435	19.0587	14.7435	19.0587
15.1014	208.824	14.4507		14.7435	19.2888	14.7435	19.2888	14.7435	19.2888	14.7435	19.2888	14.7435	19.2888	14.7435	19.2888	14.7435	19.2888	14.7435	19.2888	14.7435	19.2888	14.7435	19.2888
14.994	151.471	12.3073		14.7078	16.9775	14.7078	16.9775	14.7078	16.9775	14.7078	16.9775	14.7078	16.9775	14.7078	16.9775	14.7078	16.9775	14.7078	16.9775	14.7078	16.9775	14.7078	16.9775
14.8867	365.441	19.1165		14.672	15.411	14.672	15.411	14.672	15.411	14.672	15.411	14.672	15.411	14.672	15.411	14.672	15.411	14.672	15.411	14.672	15.411	14.672	15.411
14.8819	243.189	15.5945		14.6362	16.2472	14.6362	16.2472	14.6362	16.2472	14.6362	16.2472	14.6362	16.2472	14.6362	16.2472	14.6362	16.2472	14.6362	16.2472	14.6362	16.2472	14.6362	16.2472
14.8151	352.206	18.7671		14.5909	16.909	14.5909	16.909	14.5909	16.909	14.5909	16.909	14.5909	16.909	14.5909	16.909	14.5909	16.909	14.5909	16.909	14.5909	16.909	14.5909	16.909
14.7793	312.5	17.6777		14.5808	14.2891	14.5808	14.2891	14.5808	14.2891	14.5808	14.2891	14.5808	14.2891	14.5808	14.2891	14.5808	14.2891	14.5808	14.2891	14.5808	14.2891	14.5808	14.2891
14.7435	363.235	19.0587		14.5764	12.9956	14.5764	12.9956	14.5764	12.9956	14.5764	12.9956	14.5764	12.9956	14.5764	12.9956	14.5764	12.9956	14.5764	12.9956	14.5764	12.9956	14.5764	12.9956
14.7435	372.059	19.2888		14.5646	13.5852	14.5646	13.5852	14.5646	13.5852	14.5646	13.5852	14.5646	13.5852	14.5646	13.5852	14.5646	13.5852	14.5646	13.5852	14.5646	13.5852	14.5646	13.5852
14.7078	288.235	16.9775		14.5288	16.7815	14.5288	16.7815	14.5288	16.7815	14.5288	16.7815	14.5288	16.7815	14.5288	16.7815	14.5288	16.7815	14.5288	16.7815	14.5288	16.7815	14.5288	16.7815
14.672	237.5	15.411		14.4749	15.7132	14.4749	15.7132	14.4749	15.7132	14.4749	15.7132	14.4749	15.7132	14.4749	15.7132	14.4749	15.7132	14.4749	15.7132	14.4749	15.7132	14.4749	15.7132
14.6362	263.971	16.2472		14.4215	12.8338	14.4215	12.8338	14.4215	12.8338	14.4215	12.8338	14.4215	12.8338	14.4215	12.8338	14.4215	12.8338	14.4215	12.8338	14.4215	12.8338	14.4215	12.8338
14.5909	285.913	16.909		14.4215	15.9041	14.4215	15.9041	14.4215	15.9041	14.4215	15.9041	14.4215	15.9041	14.4215	15.9041	14.4215	15.9041	14.4215	15.9041	14.4215	15.9041	14.4215	15.9041
14.5808	204.18	14.2891		14.3857	13.5852	14.3857	13.5852	14.3857	13.5852	14.3857	13.5852	14.3857	13.5852	14.3857	13.5852	14.3857	13.5852	14.3857	13.5852	14.3857	13.5852	14.3857	13.5852
14.5764	168.885	12.9956		14.3857	16.1108	14.3857	16.1108	14.3857	16.1108	14.3857	16.1108	14.3857	16.1108	14.3857	16.1108	14.3857	16.1108	14.3857	16.1108	14.3857	16.1108	14.3857	16.1108
14.5646	184.559	13.5852		14.3857	16.4496	14.3857	16.4496	14.3857	16.4496	14.3857	16.4496	14.3857	16.4496	14.3857	16.4496	14.3857	16.4496	14.3857	16.4496	14.3857	16.4496	14.3857	16.4496
14.5288	281.618	16.7815		14.3141	15.1948	14.3141	15.1948	14.3141	15.1948	14.3141	15.1948	14.3141	15.1948	14.3141	15.1948	14.3141	15.1948	14.3141	15.1948	14.3141	15.1948	14.3141	15.1948
14.4749	246.904	15.7132		14.3141	20.8813	14.3141	20.8813	14.3141	20.8813	14.3141	20.8813	14.3141	20.8813	14.3141	20.8813	14.3141	20.8813	14.3141	20.8813	14.3141	20.8813	14.3141	20.8813
14.4215	164.706	12.8338		14.2841	14.1913	14.2841	14.1913	14.2841	14.1913	14.2841	14.1913	14.2841	14.1913	14.2841	14.1913	14.2841	14.1913	14.2841	14.1913	14.2841	14.1913	14.2841	14.1913
14.4215	252.941	15.9041		14.171	17.2993	14.171	17.2993	14.171	17.2993	14.171	17.2993	14.171	17.2993	14.171	17.2993	14.171	17.2993	14.171	17.2993	14.171	17.2993	14.171	17.2993
14.3857	184.559	13.5852		14.171	18.7083	14.171	18.7083	14.171	18.7083	14.171	18.7083	14.171	18.7083	14.171	18.7083	14.171	18.7083	14.171	18.7083	14.171	18.7083	14.171	18.7083
14.3857	259.559	16.1108		14.1352	14.8274	14.1352	14.8274	14.1352	14.8274	14.1352	14.8274	14.1352	14.8274	14.1352	14.8274	14.1352	14.8274	14.1352	14.8274	14.1352	14.8274	14.1352	14.8274
14.3857	270.588	16.4496		14.1352	14.5269	14.1352	14.5269	14.1352	14.5269	14.1352	14.5269	14.1352	14.5269	14.1352	14.5269	14.1352	14.5269	14.1352	14.5269	14.1352	14.5269	14.1352	14.5269
14.3141	230.882	15.1948		14.0994	16.1791	14.0994	16.1791	14.0994	16.1791	14.0994	16.1791	14.0994	16.1791	14.0994	16.1791	14.0994	16.1791	14.0994	16.1791	14.0994	16.1791	14.0994	16.1791
14.3141	436.029	20.8813		14.0636	20.562	14.0636	20.562	14.0636	20.562	14.0636	20.562	14.0636	20.562	14.0636	20.562	14.0636	20.562	14.0636	20.562	14.0636	20.562	14.0636	20.562
14.2841	201.393	14.1913		14.0382	17.5822	14.0382	17.5822	14.0382	17.5822	14.0382	17.5822	14.0382	17.5822	14.0382	17.5822	14.0382	17.5822	14.0382	17.5822	14.0382	17.5822	14.0382	17.5822
14.171	299.265	17.2993		14.0271	14.8	14.0271	14.8	14.0271	14.8	14.0271	14.8	14.0271	14.8	14.0271	14.8	14.0271	14.8	14.0271	14.8	14.0271	14.8	14.0271	14.8
14.171	350	18.7083		14.0181	12.1076	14.0181	12.1076	14.0181	12.1076	14.0181	12.1076	14.0181	12.1076	14.0181	12.1076	14.0181	12.1076	14.0181	12.1076	14.0181	12.1076	14.0181	12.1076
14.1352	219.853	14.8274		13.992	13.0891	13.992	13.0891	13.992	13.0891	13.992	13.0891	13.992	13.0891	13.992	13.0891	13.992	13.0891	13.992	13.0891	13.992	13.0891	13.992	13.0891
14.1352	211.029	14.5269		13.9873	14.0267	13.9873	14.0267	13.9873	14.0267	13.9873	14.0267	13.9873	14.0267	13.9873	14.0267	13.9873	14.0267	13.9873	14.0267	13.9873	14.0267	13.9873	14.0267
14.0994	261.765	16.1791		13.9563	26.2623	13.9563	26.2623	13.9563	26.2623	13.9563	26.2623	13.9563	26.2623	13.9563	26.2623	13.9563	26.2623	13.9563	26.2623	13.9563	26.2623	13.9563	26.2623
14.0636	422.794	20.562		13.9563	16.4496	13.9563	16.4496	13.9563	16.4496	13.9563	16.4496	13.9563	16.4496	13.9563	16.4496	13.9563	16.4496	13.9563	16.4496	13.9563	16.4496	13.9563	16.4496
14.0382	309.133	17.5822		13.9563	16.1791	13.9563	16.1791	13.9563	16.1791	13.9563	16.1791	13.9563	16.1791	13.9563	16.1791	13.9563	16.1791	13.9563	16.1791	13.9563	16.1791	13.9563	16.1791
14.0271	219.04	14.8		13.9205	14.1421	13.9205	14.1421	13.9205	14.1421	13.9205	14.1421	13.9205	14.1421	13.9205	14.1421	13.9205	14.1421	13.9205	14.1421	13.9205	14.1421	13.9205	14.1421
14.0181	146.594	12.1076		13.8847	12.0355	13.8847	12.0355	13.8847	12.0355	13.8847	12.0355	13.8847	12.0355	13.8847	12.0355	13.8847	12.0355	13.8847	12.0355	13.8847	12.0355	13.8847	12.0355
13.992	171.324	13.0891		13.8847	16.5165	13.8847	16.5165	13.8847	16.5165	13.8847	16.5165	13.8847	16.5165	13.8847	16.5165	13.8847	16.5165	13.8847	16.5165	13.8847	16.5165	13.8847	16.5165
13.9873	196.749	14.0267		13.8131	17.6777	13.8131	17.6777	13.8131	17.6777	13.8131	17.6777	13.8131	17.6777	13.8131	17.6777	13.8131	17.6777	13.8131	17.6777	13.8131	17.6777	13.8131	17.6777
13.9563	689.706	26.2623		13.7241	12.8519	13.7241	12.8519	13.7241	12.8519	13.7241	12.8519	13.7241	12.8519	13.7241	12.8519	13.7241	12.8519	13.7241	12.8519	13.7241	12.8519	13.7241	12.8519
13.9563	270.588	16.4496		13.67	17.5524	13.67	17.5524	13.67	17.5524	13.67	17.5524	13.67	17.5524	13.67	17.5524	13.67	17.5524	13.67	17.5524	13.67	17.5524	13.67	17.5524
13.9563	261.765	16.1791		13.67	16.0422	13.67	16.0422	13.67	16.0422	13.67	16.0422	13.67	16.0422	13.67	16.0422	13.67	16.0422	13.67	16.0422	13.67	16.0422	13.67	16.0422
13.9205	200	14.1421		13.6342	11.8508	13.6342	11.8508	13.6342	11.8508	13.6342	11.8508	13.6342	11.8508	13.6342	11.8508	13.6342	11.8508	13.6342	11.8508	13.6342	11.8508	13.6342	11.8508
13.8847	144.853	12.0355		13.5781	13.521	13.5781	13.521	13.5781	13.521	13.5781	13.521	13.5781	13.521	13.5781	13.521	13.5781	13.521	13.5781	13.521	13.5781	13.521	13.5781	13.521
13.8847	272.794	16.5165		13.5731	11.9143	13.5731	11.9143	13.5731	11.9143	13.5731	11.9143	13.5731	11.9143	13.5731	11.9143	13.5731	11.9143	13.5731	11.9143	13.5731	11.9143	13.5731	11.9143
13.8131	312.5	17.6777		13.5626	17.802	13.5626	17.802	13.5626	17.802	13.5626	17.802	13.5626	17.802	13.5626	17.802	13.5626	17.802	13.5626	17.802	13.5626	17.802	13.5626	17.802
13.7241	165.17	12.8519		13.4911	17.1713	13.4911	17.1713	13.4911	17.1713	13.4911	17.1713	13.4911	17.1713	13.4911	17.1713	13.4911	17.1713	13.4911	17.1713	13.4911	17.1713	13.4911	17.1713
13.67	308.088	17.5524		13.4195	17.3629	13.4195	17.3629	13.4195	17.3629	13.4195	17.3629	13.4195	17.3629	13.4195	17.3629	13.4195	17.3629	13.4195	17.3629	13.4195	17.3629	13.4195	17.3629
13.67	257.353	16.0422		13.3479	14.1421	13.3479	14.1421	13.3479	14.1421	13.3479	14.1421	13.3479	14.1421	13.3479	14.1421	13.3479	14.1421	13.3479	14.1421	13.3479	14.1421	13.3479	14.1421
13.6342	140.441	11.8508		13.2726	10.3723	13.2726	10.3723	13.2726	10.3723	13.2726	10.3723	13.2726	10.3723	13.2726	10.3723	13.2726	10.3723	13.2726	10.3723	13.2726	10.3723	13.2726	10.3723
13.5781	182.817	13.521		13.2406	16.3824	13.2406	16.3824	13.2406	16.3824	13.2406	16.3824	13.2406	16.3824	13.2406	16.3824	13.2406	16.3824	13.2406	16.3824	13.2406	16.3824	13.2406	16.3824
13.5731	141.95	11.9143		13.2048	17.6152	13.2048	17.6152	13.2048	17.6152	13.2048	17.6152	13.2048	17.6152	13.2048	17.6152	13.2048	17.6152	13.2048	17.6152	13.2048	17.6152	13.2048	17.6152
13.5626	316.912	17.802		13.169	12.9956	13.169	12.9956	13.169	12.9956	13.169	12.9956	13.169	12.9956	13.169	12.9956	13.169	12.9956	13.169	12.9956	13.169	12.9956	13.169	12.9956
13.4911	294.853	17.1713		13.1332	14.0639	13.1332	14.0639	13.1332	14.0639	13.1332	14.0639	13.1332	14.0639	13.1332	14.0639	13.1332	14.0639	13.1332	14.0639	13.1332	14.0639	13.1332	14.0639
13.4195	301.471	17.3629		13.1295	12.1841	13.1295	12.1841	13.1295	12.1841	13.1295	12.1841	13.1295	12.1841	13.1295	12.1841	13.1295	12.1841	13.1295	12.1841	13.1295	12.1841	13.1295	12.1841
13.3479	200	14.1421		13.0974	12.9194	13.0974	12.9194	13.0974	12.9194	13.0974	12.9194	13.0974	12.9194	13.0974	12.9194	13.0974	12.9194	13.0974	12.9194	13.0974	12.9194	13.0974	12.9194
13.2726	107.585	10.3723		13.0258	16.8471	13.0258	16.8471	13.0258	16.8471	13.0258	16.8471	13.0258	16.8471	13.0258	16.8471	13.0258	16.8471	13.0258	16.8471	13.0258	16.8471	13.0258	16.8471
13.2406	268.382	16.3824		13.0133	10.3723	13.0133	10.3723	13.0133	10.3723	13.0133	10.3723	13.0133	10.3723	13.0133	10.3723	13.0133	10.3723	13.0133	10.3723	13.0133	10.3723	13.0133	10.3723
13.2048	310.294	17.6152		12.9901	14.8274	12.9901	14.8274	12.9901	14.8274	12.9901	14.8274	12.9901	14.8274	12.9901	14.8274	12.9901	14.8274	12.9901	14.8274	12.9901	14.8274	12.9901	14.8274
13.169	168.885	12.9956		12.9901	10.7785	12.9901	10.7785	12.9901	10.7785	12.9901	10.7785	12.9901	10.7785	12.9901	10.7785	12.9901	10.7785	12.9901	10.7785	12.9901	10.7785	12.9901	10.7785
13.1332	197.794	14.0639		12.9901	14.8274	12.9901	14.8274	12.9901	14.8274	12.9901	14.8274	12.9901	14.8274	12.9901	14.8274	12.9901	14.8274	12.9901	14.8274	12.9901	14.8274	12.9901	14.8274
13.1295	148.452	12.1841		12.9185	8.6177	12.9185	8.6177	12.9185	8.6177	12.9185	8.6177	12.9185	8.6177	12.9185	8.6177	12.9185	8.6177	12.9185	8.6177	12.9185	8.6177	12.9185	8.6177
13.0974	166.912	12.9194		12.9185	8.86998	12.9185	8.86998	12.9185	8.86998	12.9185	8.86998	12.9185	8.86998	12.9185	8.86998	12.9185	8.86998	12.9185	8.86998	12.9185	8.86998	12.9185	8.86998
13.0258	283.824	16.8471		12.7753	14.6779	12.7753	14.6779	12.7753	14.6779	12.7753	14.6779	12.7753	14.6779	12.7753	14.6779	12.7753	14.6779	12.7753	14.6779	12.7753	14.6779	12.7753	14.6779
13.0133	107.585	10.3723		12.7753	20.1283	12.7753	20.1283	12.7753	20.1283	12.7753	20.1283	12.7753	20.1283	12.7753	20.1283	12.7753	20.1283	12.7753	20.1283	12.7753	20.1283	12.7753	20.1283
12.9901	219.853	14.8274		12.7753	19.2316	12.7753	19.2316	12.7753	19.2316	12.7753	19.2316	12.7753	19.2316	12.7753	19.2316	12.7753	19.2316	12.7753	19.2316	12.7753	19.2316	12.7753	19.2316
12.9901	116.176	10.7785		12.7038	18.7671	12.7038	18.7671	12.7038	18.7671	12.7038	18.7671	12.7038	18.7671	12.7038	18.7671	12.7038	18.7671	12.7038	18.7671	12.7038	18.7671	12.7038	18.7671
12.9901	219.853	14.8274		12.668	13.9062	12.668	13.9062	12.668	13.9062	12.668	13.9062	12.668	13.9062	12.668	13.9062	12.668	13.9062	12.668	13.9062	12.668	13.9062	12.668	13.9062
12.9185	74.2647	8.6177		12.668	17.3629	12.668	17.3629	12.668	17.3629	12.668	17.3629	12.668	17.3629	12.668	17.3629	12.668	17.3629	12.668	17.3629	12.668	17.3629	12.668	17.3629
12.9185	78.6765	8.86998		12.6322	14.6026	12.6322	14.6026	12.6322	14.6026	12.6322	14.6026	12.6322	14.6026	12.6322	14.6026	12.6322	14.6026	12.6322	14.6026	12.6322	14.6026	12.6322	14.6026
12.7753	215.441	14.6779		12.5964	11.6632	12.5964	11.6632	12.5964	11.6632	12.5964	11.6632	12.5964	11.6632	12.5964	11.6632	12.5964	11.6632	12.5964	11.6632	12.5964	11.6632	12.5964	11.6632
12.7753	405.147	20.1283		12.5786	13.6577	12.5786	13.6577	12.5786	13.6577	12.5786	13.6577	12.5786	13.6577	12.5786	13.6577	12.5786	13.6577	12.5786	13.6577	12.5786	13.6577	12.5786	13.6577
12.7753	369.853	19.2316		12.5777	13.3829	12.5777	13.3829	12.5777	13.3829	12.5777	13.3829	12.5777	13.3829	12.5777	13.3829	12.5777	13.3829	12.5777	13.3829	12.5777	13.3829	12.5777	13.3829
12.7038	352.206	18.7671		12.5737	12.1076	12.5737	12.1076	12.5737	12.1076	12.5737	12.1076	12.5737	12.1076	12.5737	12.1076	12.5737	12.1076	12.5737	12.1076	12.5737	12.1076	12.5737	12.1076
12.668	193.382	13.9062		12.5726	11.7574	12.5726	11.7574	12.5726	11.7574	12.5726	11.7574	12.5726	11.7574	12.5726	11.7574	12.5726	11.7574	12.5726	11.7574	12.5726	11.7574	12.5726	11.7574
12.668	301.471	17.3629		12.5694	10.5938	12.5694	10.5938	12.5694	10.5938	12.5694	10.5938	12.5694	10.5938	12.5694	10.5938	12.5694	10.5938	12.5694	10.5938	12.5694	10.5938	12.5694	10.5938
12.6322	213.235	14.6026		12.5249	10.9813	12.5249	10.9813	12.5249	10.9813	12.5249	10.9813	12.5249	10.9813	12.5249	10.9813	12.5249	10.9813	12.5249	10.9813	12.5249	10.9813	12.5249	10.9813
12.5964	136.029	11.6632		12.4533	20.562	12.4533	20.562	12.4533	20.562	12.4533	20.562	12.4533	20.562	12.4533	20.562	12.4533	20.562	12.4533	20.562	12.4533	20.562	12.4533	20.562
12.5786	186.533	13.6577		12.4533	19.7968	12.4533	19.7968	12.4533	19.7968	12.4533	19.7968	12.4533	19.7968	12.4533	19.7968	12.4533	19.7968	12.4533	19.7968	12.4533	19.7968	12.4533	19.7968
12.5777	179.102	13.3829		12.4283	12.9956	12.4283	12.9956	12.4283	12.9956	12.4283	12.9956	12.4283	12.9956	12.4283	12.9956	12.4283	12.9956	12.4283	12.9956	12.4283	12.9956	12.4283	12.9956
12.5737	146.594	12.1076		12.3817	20.4004	12.3817	20.4004	12.3817	20.4004	12.3817	20.4004	12.3817	20.4004	12.3817	20.4004	12.3817	20.4004	12.3817	20.4004	12.3817	20.4004	12.3817	20.4004
12.5726	138.235	11.7574		12.324	14.9871	12.324	14.9871	12.324	14.9871	12.324	14.9871	12.324	14.9871	12.324	14.9871	12.324	14.9871	12.324	14.9871	12.324	14.9871	12.324	14.9871
12.5694	112.229	10.5938		12.3101	15.3393	12.3101	15.3393	12.3101	15.3393	12.3101	15.3393	12.3101	15.3393	12.3101	15.3393	12.3101	15.3393	12.3101	15.3393	12.3101	15.3393	12.3101	15.3393
12.5249	120.588	10.9813		12.3101	19.1741	12.3101	19.1741	12.3101	19.1741	12.3101	19.1741	12.3101	19.1741	12.3101	19.1741	12.3101	19.1741	12.3101	19.1741	12.3101	19.1741	12.3101	19.1741
12.4533	422.794	20.562		12.2854	14.5468	12.2854	14.5468	12.2854	14.5468	12.2854	14.5468	12.2854	14.5468	12.2854	14.5468	12.2854	14.5468	12.2854	14.5468	12.2854	14.5468	12.2854	14.5468
12.4533	391.912	19.7968		12.2386	18.1699	12.2386	18.1699	12.2386	18.1699	12.2386	18.1699	12.2386	18.1699	12.2386	18.1699	12.2386	18.1699	12.2386	18.1699	12.2386	18.1699	12.2386	18.1699
12.4283	168.885	12.9956		12.1382	14.8	12.1382	14.8	12.1382	14.8	12.1382	14.8	12.1382	14.8	12.1382	14.8	12.1382	14.8	12.1382	14.8	12.1382	14.8	12.1382	14.8
12.3817	416.176	20.4004		12.1312	17.2354	12.1312	17.2354	12.1312	17.2354	12.1312	17.2354	12.1312	17.2354	12.1312	17.2354	12.1312	17.2354	12.1312	17.2354	12.1312	17.2354	12.1312	17.2354
12.324	224.613	14.9871		12.0954	21.9625	12.0954	21.9625	12.0954	21.9625	12.0954	21.9625	12.0954	21.9625	12.0954	21.9625	12.0954	21.9625	12.0954	21.9625	12.0954	21.9625	12.0954	21.9625
12.3101	235.294	15.3393		12.0954	18.7083	12.0954	18.7083	12.0954	18.7083	12.0954	18.7083	12.0954	18.7083	12.0954	18.7083	12.0954	18.7083	12.0954	18.7083	12.0954	18.7083	12.0954	18.7083
12.3101	367.647	19.1741		12.0239	15.5535	12.0239	15.5535	12.0239	15.5535	12.0239	15.5535	12.0239	15.5535	12.0239	15.5535	12.0239	15.5535	12.0239	15.5535	12.0239	15.5535	12.0239	15.5535
12.2854	211.61	14.5468		12.0239	15.8346	12.0239	15.8346	12.0239	15.8346	12.0239	15.8346	12.0239	15.8346	12.0239	15.8346	12.0239	15.8346	12.0239	15.8346	12.0239	15.8346	12.0239	15.8346
12.2386	330.147	18.1699		12.0239	16.5831	12.0239	16.5831	12.0239	16.5831	12.0239	16.5831	12.0239	16.5831	12.0239	16.5831	12.0239	16.5831	12.0239	16.5831	12.0239	16.5831	12.0239	16.5831
12.1382	219.04	14.8		12.0239	18.59	12.0239	18.59	12.0239	18.59	12.0239	18.59	12.0239	18.59	12.0239	18.59	12.0239	18.59	12.0239	18.59	12.0239	18.59	12.0239	18.59
12.1312	297.059	17.2354		11.9881	17.2354	11.9881	17.2354	11.9881	17.2354	11.9881	17.2354	11.9881	17.2354	11.9881	17.2354	11.9881	17.2354	11.9881	17.2354	11.9881	17.2354	11.9881	17.2354
12.0954	482.353	21.9625		11.979	11.3963	11.979	11.3963	11.979	11.3963	11.979	11.3963	11.979	11.3963	11.979	11.3963	11.979	11.3963	11.979	11.3963	11.979	11.3963	11.979	11.3963
12.0954	350	18.7083		11.9165	18.1091	11.9165	18.1091	11.9165	18.1091	11.9165	18.1091	11.9165	18.1091	11.9165	18.1091	11.9165	18.1091	11.9165	18.1091	11.9165	18.1091	11.9165	18.1091
12.0239	241.912	15.5535		11.8871	16.8815	11.8871	16.8815	11.8871	16.8815	11.8871	16.8815	11.8871	16.8815	11.8871	16.8815	11.8871	16.8815	11.8871	16.8815	11.8871	16.8815	11.8871	16.8815
12.0239	250.735	15.8346		11.8449	15.6947	11.8449	15.6947	11.8449	15.6947	11.8449	15.6947	11.8449	15.6947	11.8449	15.6947	11.8449	15.6947	11.8449	15.6947	11.8449	15.6947	11.8449	15.6947
12.0239	275	16.5831		11.8449	16.7815	11.8449	16.7815	11.8449	16.7815	11.8449	16.7815	11.8449	16.7815	11.8449	16.7815	11.8449	16.7815	11.8449	16.7815	11.8449	16.7815	11.8449	16.7815
12.0239	345.588	18.59		11.8449	8.6177	11.8449	8.6177	11.8449	8.6177	11.8449	8.6177	11.8449	8.6177	11.8449	8.6177	11.8449	8.6177	11.8449	8.6177	11.8449	8.6177	11.8449	8.6177
11.9881	297.059	17.2354		11.7734	20.4004	11.7734	20.4004	11.7734	20.4004	11.7734	20.4004	11.7734	20.4004	11.7734	20.4004	11.7734	20.4004	11.7734	20.4004	11.7734	20.4004	11.7734	20.4004
11.979	129.876	11.3963		11.7568	11.3963	11.7568	11.3963	11.7568	11.3963	11.7568	11.3963	11.7568	11.3963	11.7568	11.3963	11.7568	11.3963	11.7568	11.3963	11.7568	11.3963	11.7568	11.3963
11.9165	327.941	18.1091		11.7215	11.992	11.7215	11.992	11.7215	11.992	11.7215	11.992	11.7215	11.992	11.7215	11.992	11.7215	11.992	11.7215	11.992	11.7215	11.992	11.7215	11.992
11.8871	284.985	16.8815		11.7148	9.48357	11.7148	9.48357	11.7148	9.48357	11.7148	9.48357	11.7148	9.48357	11.7148	9.48357	11.7148	9.48357	11.7148	9.48357	11.7148	9.48357	11.7148	9.48357
11.8449	246.324	15.6947		11.7018	8.99346	11.7018	8.99346	11.7018	8.99346	11.7018	8.99346	11.7018	8.99346	11.7018	8.99346	11.7018	8.99346	11.7018	8.99346	11.7018	8.99346	11.7018	8.99346
11.8449	281.618	16.7815		11.666	12.4853	11.666	12.4853	11.666	12.4853	11.666	12.4853	11.666	12.4853	11.666	12.4853	11.666	12.4853	11.666	12.4853	11.666	12.4853	11.666	12.4853
11.8449	74.2647	8.6177		11.6302	13.2565	11.6302	13.2565	11.6302	13.2565	11.6302	13.2565	11.6302	13.2565	11.6302	13.2565	11.6302	13.2565	11.6302	13.2565	11.6302	13.2565	11.6302	13.2565
11.7734	416.176	20.4004		11.537	12.2221	11.537	12.2221	11.537	12.2221	11.537	12.2221	11.537	12.2221	11.537	12.2221	11.537	12.2221	11.537	12.2221	11.537	12.2221	11.537	12.2221
11.7568	129.876	11.3963		11.5229	10.2541	11.5229	10.2541	11.5229	10.2541	11.5229	10.2541	11.5229	10.2541	11.5229	10.2541	11.5229	10.2541	11.5229	10.2541	11.5229	10.2541	11.5229	10.2541
11.7215	143.808	11.992		11.4513	11.4725	11.4513	11.4725	11.4513	11.4725	11.4513	11.4725	11.4513	11.4725	11.4513	11.4725	11.4513	11.4725	11.4513	11.4725	11.4513	11.4725	11.4513	11.4725
11.7148	89.9381	9.48357		11.4513	18.1091	11.4513	18.1091	11.4513	18.1091	11.4513	18.1091	11.4513	18.1091	11.4513	18.1091	11.4513	18.1091	11.4513	18.1091	11.4513	18.1091	11.4513	18.1091
11.7018	80.8824	8.99346		11.4513	19.2316	11.4513	19.2316	11.4513	19.2316	11.4513	19.2316	11.4513	19.2316	11.4513	19.2316	11.4513	19.2316	11.4513	19.2316	11.4513	19.2316	11.4513	19.2316
11.666	155.882	12.4853		11.4513	14.6779	11.4513	14.6779	11.4513	14.6779	11.4513	14.6779	11.4513	14.6779	11.4513	14.6779	11.4513	14.6779	11.4513	14.6779	11.4513	14.6779	11.4513	14.6779
11.6302	175.735	13.2565		11.4155	14.3742	11.4155	14.3742	11.4155	14.3742	11.4155	14.3742	11.4155	14.3742	11.4155	14.3742	11.4155	14.3742	11.4155	14.3742	11.4155	14.3742	11.4155	14.3742
11.537	149.381	12.2221		11.3082	10.467	11.3082	10.467	11.3082	10.467	11.3082	10.467	11.3082	10.467	11.3082	10.467	11.3082	10.467	11.3082	10.467	11.3082	10.467	11.3082	10.467
11.5229	105.147	10.2541		11.3082	21.71	11.3082	21.71	11.3082	21.71	11.3082	21.71	11.3082	21.71	11.3082	21.71	11.3082	21.71	11.3082	21.71	11.3082	21.71	11.3082	21.71
11.4513	131.618	11.4725		11.2864	14.8314	11.2864	14.8314	11.2864	14.8314	11.2864	14.8314	11.2864	14.8314	11.2864	14.8314	11.2864	14.8314	11.2864	14.8314	11.2864	14.8314	11.2864	14.8314
11.4513	327.941	18.1091		11.2776	12.1841	11.2776	12.1841	11.2776	12.1841	11.2776	12.1841	11.2776	12.1841	11.2776	12.1841	11.2776	12.1841	11.2776	12.1841	11.2776	12.1841	11.2776	12.1841
11.4513	369.853	19.2316		11.2008	12.7475	11.2008	12.7475	11.2008	12.7475	11.2008	12.7475	11.2008	12.7475	11.2008	12.7475	11.2008	12.7475	11.2008	12.7475	11.2008	12.7475	11.2008	12.7475
11.4513	215.441	14.6779		11.2008	21.9625	11.2008	21.9625	11.2008	21.9625	11.2008	21.9625	11.2008	21.9625	11.2008	21.9625	11.2008	21.9625	11.2008	21.9625	11.2008	21.9625	11.2008	21.9625
11.4155	206.618	14.3742		11.1866	17.6349	11.1866	17.6349	11.1866	17.6349	11.1866	17.6349	11.1866	17.6349	11.1866	17.6349	11.1866	17.6349	11.1866	17.6349	11.1866	17.6349	11.1866	17.6349
11.3082	109.559	10.467		11.184	17.0457	11.184	17.0457	11.184	17.0457	11.184	17.0457	11.184	17.0457	11.184	17.0457	11.184	17.0457	11.184	17.0457	11.184	17.0457	11.184	17.0457
11.3082	471.324	21.71		11.1292	11.5682	11.1292	11.5682	11.1292	11.5682	11.1292	11.5682	11.1292	11.5682	11.1292	11.5682	11.1292	11.5682	11.1292	11.5682	11.1292	11.5682	11.1292	11.5682
11.2864	219.969	14.8314		11.1265	11.1491	11.1265	11.1491	11.1265	11.1491	11.1265	11.1491	11.1265	11.1491	11.1265	11.1491	11.1265	11.1491	11.1265	11.1491	11.1265	11.1491	11.1265	11.1491
11.2776	148.452	12.1841		10.9503	13.5852	10.9503	13.5852	10.9503	13.5852	10.9503	13.5852	10.9503	13.5852	10.9503	13.5852	10.9503	13.5852	10.9503	13.5852	10.9503	13.5852	10.9503	13.5852
11.2008	162.5	12.7475		10.9145	10.2541	10.9145	10.2541	10.9145	10.2541	10.9145	10.2541	10.9145	10.2541	10.9145	10.2541	10.9145	10.2541	10.9145	10.2541	10.9145	10.2541	10.9145	10.2541
11.2008	482.353	21.9625		10.8787	10.3611	10.8787	10.3611	10.8787	10.3611	10.8787	10.3611	10.8787	10.3611	10.8787	10.3611	10.8787	10.3611	10.8787	10.3611	10.8787	10.3611	10.8787	10.3611
11.1866	310.991	17.6349		10.8429	15.5535	10.8429	15.5535	10.8429	15.5535	10.8429	15.5535	10.8429	15.5535	10.8429	15.5535	10.8429	15.5535	10.8429	15.5535	10.8429	15.5535	10.8429	15.5535
11.184	290.557	17.0457		10.8429	19.741	10.8429	19.741	10.8429	19.741	10.8429	19.741	10.8429	19.741	10.8429	19.741	10.8429	19.741	10.8429	19.741	10.8429	19.741	10.8429	19.741
11.1292	133.824	11.5682		10.829	10.7245	10.829	10.7245	10.829	10.7245	10.829	10.7245	10.829	10.7245	10.829	10.7245	10.829	10.7245	10.829	10.7245	10.829	10.7245	10.829	10.7245
11.1265	124.303	11.1491		10.8278	10.2371	10.8278	10.2371	10.8278	10.2371	10.8278	10.2371	10.8278	10.2371	10.8278	10.2371	10.8278	10.2371	10.8278	10.2371	10.8278	10.2371	10.8278	10.2371
10.9503	184.559	13.5852		10.8072	19.1741	10.8072	19.1741	10.8072	19.1741	10.8072	19.1741	10.8072	19.1741	10.8072	19.1741	10.8072	19.1741	10.8072	19.1741	10.8072	19.1741	10.8072	19.1741
10.9145	105.147	10.2541		10.7714	17.5524	10.7714	17.5524	10.7714	17.5524	10.7714	17.5524	10.7714	17.5524	10.7714	17.5524	10.7714	17.5524	10.7714	17.5524	10.7714	17.5524	10.7714	17.5524
10.8787	107.353	10.3611		10.7222	12.2221	10.7222	12.2221	10.7222	12.2221	10.7222	12.2221	10.7222	12.2221	10.7222	12.2221	10.7222	12.2221	10.7222	12.2221	10.7222	12.2221	10.7222	12.2221
10.8429	241.912	15.5535		10.6998	14.9016	10.6998	14.9016	10.6998	14.9016	10.6998	14.9016	10.6998	14.9016	10.6998	14.9016	10.6998	14.9016	10.6998	14.9016	10.6998	14.9016	10.6998	14.9016
10.8429	389.706	19.741		10.687	12.8157	10.687	12.8157	10.687	12.8157	10.687	12.8157	10.687	12.8157	10.687	12.8157	10.687	12.8157	10.687	12.8157	10.687	12.8157	10.687	12.8157
10.829	115.015	10.7245		10.664	13.4219	10.664	13.4219	10.664	13.4219	10.664	13.4219	10.664	13.4219	10.664	13.4219	10.664	13.4219	10.664	13.4219	10.664	13.4219	10.664	13.4219
10.8278	104.799	10.2371		10.664	12.9194	10.664	12.9194	10.664	12.9194	10.664	12.9194	10.664	12.9194	10.664	12.9194	10.664	12.9194	10.664	12.9194	10.664	12.9194	10.664	12.9194
10.8072	367.647	19.1741		10.5567	10.5719	10.5567	10.5719	10.5567	10.5719	10.5567	10.5719	10.5567	10.5719	10.5567	10.5719	10.5567	10.5719	10.5567	10.5719	10.5567	10.5719	10.5567	10.5719
10.7714	308.088	17.5524		10.4493	15.2672	10.4493	15.2672	10.4493	15.2672	10.4493	15.2672	10.4493	15.2672	10.4493	15.2672	10.4493	15.2672	10.4493	15.2672	10.4493	15.2672	10.4493	15.2672
10.7222	149.381	12.2221		10.4135	12.0355	10.4135	12.0355	10.4135	12.0355	10.4135	12.0355	10.4135	12.0355	10.4135	12.0355	10.4135	12.0355	10.4135	12.0355	10.4135	12.0355	10.4135	12.0355
10.6998	222.059	14.9016		10.4135	10.0367	10.4135	10.0367	10.4135	10.0367	10.4135	10.0367	10.4135	10.0367	10.4135	10.0367	10.4135	10.0367	10.4135	10.0367	10.4135	10.0367	10.4135	10.0367
10.687	164.241	12.8157		10.3419	9.35414	10.3419	9.35414	10.3419	9.35414	10.3419	9.35414	10.3419	9.35414	10.3419	9.35414	10.3419	9.35414	10.3419	9.35414	10.3419	9.35414	10.3419	9.35414
10.664	180.147	13.4219		10.311	10.8964	10.311	10.8964	10.311	10.8964	10.311	10.8964	10.311	10.8964	10.311	10.8964	10.311	10.8964	10.311	10.8964	10.311	10.8964	10.311	10.8964
10.664	166.912	12.9194		10.2714	9.9145	10.2714	9.9145	10.2714	9.9145	10.2714	9.9145	10.2714	9.9145	10.2714	9.9145	10.2714	9.9145	10.2714	9.9145	10.2714	9.9145	10.2714	9.9145
10.5567	111.765	10.5719		10.2704	11.0813	10.2704	11.0813	10.2704	11.0813	10.2704	11.0813	10.2704	11.0813	10.2704	11.0813	10.2704	11.0813	10.2704	11.0813	10.2704	11.0813	10.2704	11.0813
10.4493	233.088	15.2672		10.2346	9.81446	10.2346	9.81446	10.2346	9.81446	10.2346	9.81446	10.2346	9.81446	10.2346	9.81446	10.2346	9.81446	10.2346	9.81446	10.2346	9.81446	10.2346	9.81446
10.4135	144.853	12.0355		10.1988	8.48875	10.1988	8.48875	10.1988	8.48875	10.1988	8.48875	10.1988	8.48875	10.1988	8.48875	10.1988	8.48875	10.1988	8.48875	10.1988	8.48875	10.1988	8.48875
10.4135	100.735	10.0367		10.163	7.07107	10.163	7.07107	10.163	7.07107	10.163	7.07107	10.163	7.07107	10.163	7.07107	10.163	7.07107	10.163	7.07107	10.163	7.07107	10.163	7.07107
10.3419	87.5	9.35414		10.1258	10.8964	10.1258	10.8964	10.1258	10.8964	10.1258	10.8964	10.1258	10.8964	10.1258	10.8964	10.1258	10.8964	10.1258	10.8964	10.1258	10.8964	10.1258	10.8964
10.311	118.731	10.8964		10.0915	10.3611	10.0915	10.3611	10.0915	10.3611	10.0915	10.3611	10.0915	10.3611	10.0915	10.3611	10.0915	10.3611	10.0915	10.3611	10.0915	10.3611	10.0915	10.3611
10.2714	98.2972	9.9145		10.0915	8.99346	10.0915	8.99346	10.0915	8.99346	10.0915	8.99346	10.0915	8.99346	10.0915	8.99346	10.0915	8.99346	10.0915	8.99346	10.0915	8.99346	10.0915	8.99346
10.2704	122.794	11.0813		10.0557	8.48875	10.0557	8.48875	10.0557	8.48875	10.0557	8.48875	10.0557	8.48875	10.0557	8.48875	10.0557	8.48875	10.0557	8.48875	10.0557	8.48875	10.0557	8.48875
10.2346	96.3235	9.81446		9.91252	10.0367	9.91252	10.0367	9.91252	10.0367	9.91252	10.0367	9.91252	10.0367	9.91252	10.0367	9.91252	10.0367	9.91252	10.0367	9.91252	10.0367	9.91252	10.0367
10.1988	72.0588	8.48875		9.84095	11.2786	9.84095	11.2786	9.84095	11.2786	9.84095	11.2786	9.84095	11.2786	9.84095	11.2786	9.84095	11.2786	9.84095	11.2786	9.84095	11.2786	9.84095	11.2786
10.163	50	7.07107		9.84095	6.75191	9.84095	6.75191	9.84095	6.75191	9.84095	6.75191	9.84095	6.75191	9.84095	6.75191	9.84095	6.75191	9.84095	6.75191	9.84095	6.75191	9.84095	6.75191
10.1258	118.731	10.8964		9.80517	10.5719	9.80517	10.5719	9.80517	10.5719	9.80517	10.5719	9.80517	10.5719	9.80517	10.5719	9.80517	10.5719	9.80517	10.5719	9.80517	10.5719	9.80517	10.5719
10.0915	107.353	10.3611		9.80517	8.22478	9.80517	8.22478	9.80517	8.22478	9.80517	8.22478	9.80517	8.22478	9.80517	8.22478	9.80517	8.22478	9.80517	8.22478	9.80517	8.22478	9.80517	8.22478
10.0915	80.8824	8.99346		9.76938	12.5733	9.76938	12.5733	9.76938	12.5733	9.76938	12.5733	9.76938	12.5733	9.76938	12.5733	9.76938	12.5733	9.76938	12.5733	9.76938	12.5733	9.76938	12.5733
10.0557	72.0588	8.48875		9.76938	9.9262	9.76938	9.9262	9.76938	9.9262	9.76938	9.9262	9.76938	9.9262	9.76938	9.9262	9.76938	9.9262	9.76938	9.9262	9.76938	9.9262	9.76938	9.9262
9.91252	100.735	10.0367		9.72732	13.8267	9.72732	13.8267	9.72732	13.8267	9.72732	13.8267	9.72732	13.8267	9.72732	13.8267	9.72732	13.8267	9.72732	13.8267	9.72732	13.8267	9.72732	13.8267
9.84095	127.206	11.2786		9.7201	11.5179	9.7201	11.5179	9.7201	11.5179	9.7201	11.5179	9.7201	11.5179	9.7201	11.5179	9.7201	11.5179	9.7201	11.5179	9.7201	11.5179	9.7201	11.5179
9.84095	45.5882	6.75191		9.71643	10.146	9.71643	10.146	9.71643	10.146	9.71643	10.146	9.71643	10.146	9.71643	10.146	9.71643	10.146	9.71643	10.146	9.71643	10.146	9.71643	10.146
9.80517	111.765	10.5719		9.56954	10.6376	9.56954	10.6376	9.56954	10.6376	9.56954	10.6376	9.56954	10.6376	9.56954	10.6376	9.56954	10.6376	9.56954	10.6376	9.56954	10.6376	9.56954	10.6376
9.80517	67.6471	8.22478		9.55467	9.70143	9.55467	9.70143	9.55467	9.70143	9.55467	9.70143	9.55467	9.70143	9.55467	9.70143	9.55467	9.70143	9.55467	9.70143	9.55467	9.70143	9.55467	9.70143
9.76938	158.088	12.5733		9.55467	10.0367	9.55467	10.0367	9.55467	10.0367	9.55467	10.0367	9.55467	10.0367	9.55467	10.0367	9.55467	10.0367	9.55467	10.0367	9.55467	10.0367	9.55467	10.0367
9.76938	98.5294	9.9262		9.51889	11.1803	9.51889	11.1803	9.51889	11.1803	9.51889	11.1803	9.51889	11.1803	9.51889	11.1803	9.51889	11.1803	9.51889	11.1803	9.51889	11.1803	9.51889	11.1803
9.72732	191.176	13.8267		9.4831	9.23548	9.4831	9.23548	9.4831	9.23548	9.4831	9.23548	9.4831	9.23548	9.4831	9.23548	9.4831	9.23548	9.4831	9.23548	9.4831	9.23548	9.4831	9.23548
9.7201	132.663	11.5179		9.46474	12.8157	9.46474	12.8157	9.46474	12.8157	9.46474	12.8157	9.46474	12.8157	9.46474	12.8157	9.46474	12.8157	9.46474	12.8157	9.46474	12.8157	9.46474	12.8157
9.71643	102.941	10.146		9.45442	8.98054	9.45442	8.98054	9.45442	8.98054	9.45442	8.98054	9.45442	8.98054	9.45442	8.98054	9.45442	8.98054	9.45442	8.98054	9.45442	8.98054	9.45442	8.98054
9.56954	113.158	10.6376		9.42254	11.0655	9.42254	11.0655	9.42254	11.0655	9.42254	11.0655	9.42254	11.0655	9.42254	11.0655	9.42254	11.0655	9.42254	11.0655	9.42254	11.0655	9.42254	11.0655
9.55467	94.1176	9.70143		9.41153	5.87868	9.41153	5.87868	9.41153	5.87868	9.41153	5.87868	9.41153	5.87868	9.41153	5.87868	9.41153	5.87868	9.41153	5.87868	9.41153	5.87868	9.41153	5.87868
9.55467	100.735	10.0367		9.41153	8.86998	9.41153	8.86998	9.41153	8.86998	9.41153	8.86998	9.41153	8.86998	9.41153	8.86998	9.41153	8.86998	9.41153	8.86998	9.41153	8.86998	9.41153	8.86998
9.51889	125	11.1803		9.41153	9.47132	9.41153	9.47132	9.41153	9.47132	9.41153	9.47132	9.41153	9.47132	9.41153	9.47132	9.41153	9.47132	9.41153	9.47132	9.41153	9.47132	9.41153	9.47132
9.4831	85.2941	9.23548		9.33996	9.81446	9.33996	9.81446	9.33996	9.81446	9.33996	9.81446	9.33996	9.81446	9.33996	9.81446	9.33996	9.81446	9.33996	9.81446	9.33996	9.81446	9.33996	9.81446
9.46474	164.241	12.8157		9.30417	8.86998	9.30417	8.86998	9.30417	8.86998	9.30417	8.86998	9.30417	8.86998	9.30417	8.86998	9.30417	8.86998	9.30417	8.86998	9.30417	8.86998	9.30417	8.86998
9.45442	80.6502	8.98054		9.27279	10.4615	9.27279	10.4615	9.27279	10.4615	9.27279	10.4615	9.27279	10.4615	9.27279	10.4615	9.27279	10.4615	9.27279	10.4615	9.27279	10.4615	9.27279	10.4615
9.42254	122.446	11.0655		9.19682	9.11527	9.19682	9.11527	9.19682	9.11527	9.19682	9.11527	9.19682	9.11527	9.19682	9.11527	9.19682	9.11527	9.19682	9.11527	9.19682	9.11527	9.19682	9.11527
9.41153	34.5588	5.87868		9.19682	8.48875	9.19682	8.48875	9.19682	8.48875	9.19682	8.48875	9.19682	8.48875	9.19682	8.48875	9.19682	8.48875	9.19682	8.48875	9.19682	8.48875	9.19682	8.48875
9.41153	78.6765	8.86998		9.16103	6.06339	9.16103	6.06339	9.16103	6.06339	9.16103	6.06339	9.16103	6.06339	9.16103	6.06339	9.16103	6.06339	9.16103	6.06339	9.16103	6.06339	9.16103	6.06339
9.41153	89.7059	9.47132		9.13244	13.1378	9.13244	13.1378	9.13244	13.1378	9.13244	13.1378	9.13244	13.1378	9.13244	13.1378	9.13244	13.1378	9.13244	13.1378	9.13244	13.1378	9.13244	13.1378
9.33996	96.3235	9.81446		9.12525	7.37643	9.12525	7.37643	9.12525	7.37643	9.12525	7.37643	9.12525	7.37643	9.12525	7.37643	9.12525	7.37643	9.12525	7.37643	9.12525	7.37643	9.12525	7.37643
9.30417	78.6765	8.86998		9.08946	8.48875	9.08946	8.48875	9.08946	8.48875	9.08946	8.48875	9.08946	8.48875	9.08946	8.48875	9.08946	8.48875	9.08946	8.48875	9.08946	8.48875	9.08946	8.48875
9.27279	109.443	10.4615		9.01892	12.3732	9.01892	12.3732	9.01892	12.3732	9.01892	12.3732	9.01892	12.3732	9.01892	12.3732	9.01892	12.3732	9.01892	12.3732	9.01892	12.3732	9.01892	12.3732
9.19682	83.0882	9.11527		8.98211	9.23548	8.98211	9.23548	8.98211	9.23548	8.98211	9.23548	8.98211	9.23548	8.98211	9.23548	8.98211	9.23548	8.98211	9.23548	8.98211	9.23548	8.98211	9.23548
9.19682	72.0588	8.48875		8.98211	13.1731	8.98211	13.1731	8.98211	13.1731	8.98211	13.1731	8.98211	13.1731	8.98211	13.1731	8.98211	13.1731	8.98211	13.1731	8.98211	13.1731	8.98211	13.1731
9.16103	36.7647	6.06339		8.91054	10.146	8.91054	10.146	8.91054	10.146	8.91054	10.146	8.91054	10.146	8.91054	10.146	8.91054	10.146	8.91054	10.146	8.91054	10.146	8.91054	10.146
9.13244	172.601	13.1378		8.80318	9.58706	8.80318	9.58706	8.80318	9.58706	8.80318	9.58706	8.80318	9.58706	8.80318	9.58706	8.80318	9.58706	8.80318	9.58706	8.80318	9.58706	8.80318	9.58706
9.12525	54.4118	7.37643		8.80318	9.23548	8.80318	9.23548	8.80318	9.23548	8.80318	9.23548	8.80318	9.23548	8.80318	9.23548	8.80318	9.23548	8.80318	9.23548	8.80318	9.23548	8.80318	9.23548
9.08946	72.0588	8.48875		8.7674	9.23548	8.7674	9.23548	8.7674	9.23548	8.7674	9.23548	8.7674	9.23548	8.7674	9.23548	8.7674	9.23548	8.7674	9.23548	8.7674	9.23548	8.7674	9.23548
9.01892	153.096	12.3732		8.72136	11.9532	8.72136	11.9532	8.72136	11.9532	8.72136	11.9532	8.72136	11.9532	8.72136	11.9532	8.72136	11.9532	8.72136	11.9532	8.72136	11.9532	8.72136	11.9532
8.98211	85.2941	9.23548		8.71712	10.417	8.71712	10.417	8.71712	10.417	8.71712	10.417	8.71712	10.417	8.71712	10.417	8.71712	10.417	8.71712	10.417	8.71712	10.417	8.71712	10.417
8.98211	173.529	13.1731		8.7146	9.38512	8.7146	9.38512	8.7146	9.38512	8.7146	9.38512	8.7146	9.38512	8.7146	9.38512	8.7146	9.38512	8.7146	9.38512	8.7146	9.38512	8.7146	9.38512
8.91054	102.941	10.146		8.71219	8.28105	8.71219	8.28105	8.71219	8.28105	8.71219	8.28105	8.71219	8.28105	8.71219	8.28105	8.71219	8.28105	8.71219	8.28105	8.71219	8.28105	8.71219	8.28105
8.80318	91.9118	9.58706		8.69583	8.35781	8.69583	8.35781	8.69583	8.35781	8.69583	8.35781	8.69583	8.35781	8.69583	8.35781	8.69583	8.35781	8.69583	8.35781	8.69583	8.35781	8.69583	8.35781
8.80318	85.2941	9.23548		8.69583	9.47132	8.69583	9.47132	8.69583	9.47132	8.69583	9.47132	8.69583	9.47132	8.69583	9.47132	8.69583	9.47132	8.69583	9.47132	8.69583	9.47132	8.69583	9.47132
8.7674	85.2941	9.23548		8.66004	10.0367	8.66004	10.0367	8.66004	10.0367	8.66004	10.0367	8.66004	10.0367	8.66004	10.0367	8.66004	10.0367	8.66004	10.0367	8.66004	10.0367	8.66004	10.0367
8.72136	142.879	11.9532		8.58847	8.99346	8.58847	8.99346	8.58847	8.99346	8.58847	8.99346	8.58847	8.99346	8.58847	8.99346	8.58847	8.99346	8.58847	8.99346	8.58847	8.99346	8.58847	8.99346
8.71712	108.514	10.417		8.55268	12.1268	8.55268	12.1268	8.55268	12.1268	8.55268	12.1268	8.55268	12.1268	8.55268	12.1268	8.55268	12.1268	8.55268	12.1268	8.55268	12.1268	8.55268	12.1268
8.7146	88.0805	9.38512		8.5169	8.99346	8.5169	8.99346	8.5169	8.99346	8.5169	8.99346	8.5169	8.99346	8.5169	8.99346	8.5169	8.99346	8.5169	8.99346	8.5169	8.99346	8.5169	8.99346
8.71219	68.5759	8.28105		8.44533	8.08957	8.44533	8.08957	8.44533	8.08957	8.44533	8.08957	8.44533	8.08957	8.44533	8.08957	8.44533	8.08957	8.44533	8.08957	8.44533	8.08957	8.44533	8.08957
8.69583	69.8529	8.35781		8.44533	8.35781	8.44533	8.35781	8.44533	8.35781	8.44533	8.35781	8.44533	8.35781	8.44533	8.35781	8.44533	8.35781	8.44533	8.35781	8.44533	8.35781	8.44533	8.35781
8.69583	89.7059	9.47132		8.42323	11.3145	8.42323	11.3145	8.42323	11.3145	8.42323	11.3145	8.42323	11.3145	8.42323	11.3145	8.42323	11.3145	8.42323	11.3145	8.42323	11.3145	8.42323	11.3145
8.66004	100.735	10.0367		8.40954	11.3759	8.40954	11.3759	8.40954	11.3759	8.40954	11.3759	8.40954	11.3759	8.40954	11.3759	8.40954	11.3759	8.40954	11.3759	8.40954	11.3759	8.40954	11.3759
8.58847	80.8824	8.99346		8.40954	8.74475	8.40954	8.74475	8.40954	8.74475	8.40954	8.74475	8.40954	8.74475	8.40954	8.74475	8.40954	8.74475	8.40954	8.74475	8.40954	8.74475	8.40954	8.74475
8.55268	147.059	12.1268		8.40954	8.6177	8.40954	8.6177	8.40954	8.6177	8.40954	8.6177	8.40954	8.6177	8.40954	8.6177	8.40954	8.6177	8.40954	8.6177	8.40954	8.6177	8.40954	8.6177
8.5169	80.8824	8.99346		8.38058	9.08338	8.38058	9.08338	8.38058	9.08338	8.38058	9.08338	8.38058	9.08338	8.38058	9.08338	8.38058	9.08338	8.38058	9.08338	8.38058	9.08338	8.38058	9.08338
8.44533	65.4412	8.08957		8.37376	9.9262	8.37376	9.9262	8.37376	9.9262	8.37376	9.9262	8.37376	9.9262	8.37376	9.9262	8.37376	9.9262	8.37376	9.9262	8.37376	9.9262	8.37376	9.9262
8.44533	69.8529	8.35781		8.37376	11.1803	8.37376	11.1803	8.37376	11.1803	8.37376	11.1803	8.37376	11.1803	8.37376	11.1803	8.37376	11.1803	8.37376	11.1803	8.37376	11.1803	8.37376	11.1803
8.42323	128.019	11.3145		8.37376	9.35414	8.37376	9.35414	8.37376	9.35414	8.37376	9.35414	8.37376	9.35414	8.37376	9.35414	8.37376	9.35414	8.37376	9.35414	8.37376	9.35414	8.37376	9.35414
8.40954	129.412	11.3759		8.31694	12.9239	8.31694	12.9239	8.31694	12.9239	8.31694	12.9239	8.31694	12.9239	8.31694	12.9239	8.31694	12.9239	8.31694	12.9239	8.31694	12.9239	8.31694	12.9239
8.40954	76.4706	8.74475		8.27623	11.7178	8.27623	11.7178	8.27623	11.7178	8.27623	11.7178	8.27623	11.7178	8.27623	11.7178	8.27623	11.7178	8.27623	11.7178	8.27623	11.7178	8.27623	11.7178
8.40954	74.2647	8.6177		8.2664	8.08957	8.2664	8.08957	8.2664	8.08957	8.2664	8.08957	8.2664	8.08957	8.2664	8.08957	8.2664	8.08957	8.2664	8.08957	8.2664	8.08957	8.2664	8.08957
8.38058	82.5077	9.08338		8.23062	12.3073	8.23062	12.3073	8.23062	12.3073	8.23062	12.3073	8.23062	12.3073	8.23062	12.3073	8.23062	12.3073	8.23062	12.3073	8.23062	12.3073	8.23062	12.3073
8.37376	98.5294	9.9262		8.23062	8.99346	8.23062	8.99346	8.23062	8.99346	8.23062	8.99346	8.23062	8.99346	8.23062	8.99346	8.23062	8.99346	8.23062	8.99346	8.23062	8.99346	8.23062	8.99346
8.37376	125	11.1803		8.15905	8.74475	8.15905	8.74475	8.15905	8.74475	8.15905	8.74475	8.15905	8.74475	8.15905	8.74475	8.15905	8.74475	8.15905	8.74475	8.15905	8.74475	8.15905	8.74475
8.37376	87.5	9.35414		8.15905	8.08957	8.15905	8.08957	8.15905	8.08957	8.15905	8.08957	8.15905	8.08957	8.15905	8.08957	8.15905	8.08957	8.15905	8.08957	8.15905	8.08957	8.15905	8.08957
8.31694	167.028	12.9239		8.12544	10.7677	8.12544	10.7677	8.12544	10.7677	8.12544	10.7677	8.12544	10.7677	8.12544	10.7677	8.12544	10.7677	8.12544	10.7677	8.12544	10.7677	8.12544	10.7677
8.27623	137.307	11.7178		8.12326	10.7785	8.12326	10.7785	8.12326	10.7785	8.12326	10.7785	8.12326	10.7785	8.12326	10.7785	8.12326	10.7785	8.12326	10.7785	8.12326	10.7785	8.12326	10.7785
8.2664	65.4412	8.08957		8.12326	9.23548	8.12326	9.23548	8.12326	9.23548	8.12326	9.23548	8.12326	9.23548	8.12326	9.23548	8.12326	9.23548	8.12326	9.23548	8.12326	9.23548	8.12326	9.23548
8.23062	151.471	12.3073		8.0159	9.58706	8.0159	9.58706	8.0159	9.58706	8.0159	9.58706	8.0159	9.58706	8.0159	9.58706	8.0159	9.58706	8.0159	9.58706	8.0159	9.58706	8.0159	9.58706
8.23062	80.8824	8.99346		8.01342	10.417	8.01342	10.417	8.01342	10.417	8.01342	10.417	8.01342	10.417	8.01342	10.417	8.01342	10.417	8.01342	10.417	8.01342	10.417	8.01342	10.417
8.15905	76.4706	8.74475		7.98012	8.22478	7.98012	8.22478	7.98012	8.22478	7.98012	8.22478	7.98012	8.22478	7.98012	8.22478	7.98012	8.22478	7.98012	8.22478	7.98012	8.22478	7.98012	8.22478
8.15905	65.4412	8.08957		7.94433	10.9813	7.94433	10.9813	7.94433	10.9813	7.94433	10.9813	7.94433	10.9813	7.94433	10.9813	7.94433	10.9813	7.94433	10.9813	7.94433	10.9813	7.94433	10.9813
8.12544	115.944	10.7677		7.94433	8.6177	7.94433	8.6177	7.94433	8.6177	7.94433	8.6177	7.94433	8.6177	7.94433	8.6177	7.94433	8.6177	7.94433	8.6177	7.94433	8.6177	7.94433	8.6177
8.12326	116.176	10.7785		7.90855	7.66965	7.90855	7.66965	7.90855	7.66965	7.90855	7.66965	7.90855	7.66965	7.90855	7.66965	7.90855	7.66965	7.90855	7.66965	7.90855	7.66965	7.90855	7.66965
8.12326	85.2941	9.23548		7.90855	9.11527	7.90855	9.11527	7.90855	9.11527	7.90855	9.11527	7.90855	9.11527	7.90855	9.11527	7.90855	9.11527	7.90855	9.11527	7.90855	9.11527	7.90855	9.11527
8.0159	91.9118	9.58706		7.87276	10.9813	7.87276	10.9813	7.87276	10.9813	7.87276	10.9813	7.87276	10.9813	7.87276	10.9813	7.87276	10.9813	7.87276	10.9813	7.87276	10.9813	7.87276	10.9813
8.01342	108.514	10.417		7.83698	9.23548	7.83698	9.23548	7.83698	9.23548	7.83698	9.23548	7.83698	9.23548	7.83698	9.23548	7.83698	9.23548	7.83698	9.23548	7.83698	9.23548	7.83698	9.23548
7.98012	67.6471	8.22478		7.83698	6.41689	7.83698	6.41689	7.83698	6.41689	7.83698	6.41689	7.83698	6.41689	7.83698	6.41689	7.83698	6.41689	7.83698	6.41689	7.83698	6.41689	7.83698	6.41689
7.94433	120.588	10.9813		7.82812	10.3723	7.82812	10.3723	7.82812	10.3723	7.82812	10.3723	7.82812	10.3723	7.82812	10.3723	7.82812	10.3723	7.82812	10.3723	7.82812	10.3723	7.82812	10.3723
7.94433	74.2647	8.6177		7.76541	9.81446	7.76541	9.81446	7.76541	9.81446	7.76541	9.81446	7.76541	9.81446	7.76541	9.81446	7.76541	9.81446	7.76541	9.81446	7.76541	9.81446	7.76541	9.81446
7.90855	58.8235	7.66965		7.76541	8.08957	7.76541	8.08957	7.76541	8.08957	7.76541	8.08957	7.76541	8.08957	7.76541	8.08957	7.76541	8.08957	7.76541	8.08957	7.76541	8.08957	7.76541	8.08957
7.90855	83.0882	9.11527		7.76541	7.37643	7.76541	7.37643	7.76541	7.37643	7.76541	7.37643	7.76541	7.37643	7.76541	7.37643	7.76541	7.37643	7.76541	7.37643	7.76541	7.37643	7.76541	7.37643
7.87276	120.588	10.9813		7.71941	11.2734	7.71941	11.2734	7.71941	11.2734	7.71941	11.2734	7.71941	11.2734	7.71941	11.2734	7.71941	11.2734	7.71941	11.2734	7.71941	11.2734	7.71941	11.2734
7.83698	85.2941	9.23548		7.69384	7.07107	7.69384	7.07107	7.69384	7.07107	7.69384	7.07107	7.69384	7.07107	7.69384	7.07107	7.69384	7.07107	7.69384	7.07107	7.69384	7.07107	7.69384	7.07107
7.83698	41.1765	6.41689		7.67343	7.39216	7.67343	7.39216	7.67343	7.39216	7.67343	7.39216	7.67343	7.39216	7.67343	7.39216	7.67343	7.39216	7.67343	7.39216	7.67343	7.39216	7.67343	7.39216
7.82812	107.585	10.3723		7.65805	8.6177	7.65805	8.6177	7.65805	8.6177	7.65805	8.6177	7.65805	8.6177	7.65805	8.6177	7.65805	8.6177	7.65805	8.6177	7.65805	8.6177	7.65805	8.6177
7.76541	96.3235	9.81446		7.62227	8.99346	7.62227	8.99346	7.62227	8.99346	7.62227	8.99346	7.62227	8.99346	7.62227	8.99346	7.62227	8.99346	7.62227	8.99346	7.62227	8.99346	7.62227	8.99346
7.76541	65.4412	8.08957		7.5507	9.47132	7.5507	9.47132	7.5507	9.47132	7.5507	9.47132	7.5507	9.47132	7.5507	9.47132	7.5507	9.47132	7.5507	9.47132	7.5507	9.47132	7.5507	9.47132
7.76541	54.4118	7.37643		7.5507	8.08957	7.5507	8.08957	7.5507	8.08957	7.5507	8.08957	7.5507	8.08957	7.5507	8.08957	7.5507	8.08957	7.5507	8.08957	7.5507	8.08957	7.5507	8.08957
7.71941	127.09	11.2734		7.44334	8.48875	7.44334	8.48875	7.44334	8.48875	7.44334	8.48875	7.44334	8.48875	7.44334	8.48875	7.44334	8.48875	7.44334	8.48875	7.44334	8.48875	7.44334	8.48875
7.69384	50	7.07107		7.42323	11.3145	7.42323	11.3145	7.42323	11.3145	7.42323	11.3145	7.42323	11.3145	7.42323	11.3145	7.42323	11.3145	7.42323	11.3145	7.42323	11.3145	7.42323	11.3145
7.67343	54.644	7.39216		7.40755	12.9194	7.40755	12.9194	7.40755	12.9194	7.40755	12.9194	7.40755	12.9194	7.40755	12.9194	7.40755	12.9194	7.40755	12.9194	7.40755	12.9194	7.40755	12.9194
7.65805	74.2647	8.6177		7.37177	9.23548	7.37177	9.23548	7.37177	9.23548	7.37177	9.23548	7.37177	9.23548	7.37177	9.23548	7.37177	9.23548	7.37177	9.23548	7.37177	9.23548	7.37177	9.23548
7.62227	80.8824	8.99346		7.37177	7.81213	7.37177	7.81213	7.37177	7.81213	7.37177	7.81213	7.37177	7.81213	7.37177	7.81213	7.37177	7.81213	7.37177	7.81213	7.37177	7.81213	7.37177	7.81213
7.5507	89.7059	9.47132		7.37177	4.37237	7.37177	4.37237	7.37177	4.37237	7.37177	4.37237	7.37177	4.37237	7.37177	4.37237	7.37177	4.37237	7.37177	4.37237	7.37177	4.37237	7.37177	4.37237
7.5507	65.4412	8.08957		7.33598	6.06339	7.33598	6.06339	7.33598	6.06339	7.33598	6.06339	7.33598	6.06339	7.33598	6.06339	7.33598	6.06339	7.33598	6.06339	7.33598	6.06339	7.33598	6.06339
7.44334	72.0588	8.48875		7.3002	8.48875	7.3002	8.48875	7.3002	8.48875	7.3002	8.48875	7.3002	8.48875	7.3002	8.48875	7.3002	8.48875	7.3002	8.48875	7.3002	8.48875	7.3002	8.48875
7.42323	128.019	11.3145		7.15706	8.86998	7.15706	8.86998	7.15706	8.86998	7.15706	8.86998	7.15706	8.86998	7.15706	8.86998	7.15706	8.86998	7.15706	8.86998	7.15706	8.86998	7.15706	8.86998
7.40755	166.912	12.9194		7.15706	9.35414	7.15706	9.35414	7.15706	9.35414	7.15706	9.35414	7.15706	9.35414	7.15706	9.35414	7.15706	9.35414	7.15706	9.35414	7.15706	9.35414	7.15706	9.35414
7.37177	85.2941	9.23548		7.12127	9.9262	7.12127	9.9262	7.12127	9.9262	7.12127	9.9262	7.12127	9.9262	7.12127	9.9262	7.12127	9.9262	7.12127	9.9262	7.12127	9.9262	7.12127	9.9262
7.37177	61.0294	7.81213		7.12127	8.35781	7.12127	8.35781	7.12127	8.35781	7.12127	8.35781	7.12127	8.35781	7.12127	8.35781	7.12127	8.35781	7.12127	8.35781	7.12127	8.35781	7.12127	8.35781
7.37177	19.1176	4.37237		7.0497	8.86998	7.0497	8.86998	7.0497	8.86998	7.0497	8.86998	7.0497	8.86998	7.0497	8.86998	7.0497	8.86998	7.0497	8.86998	7.0497	8.86998	7.0497	8.86998
7.33598	36.7647	6.06339		6.97813	12.2174	6.97813	12.2174	6.97813	12.2174	6.97813	12.2174	6.97813	12.2174	6.97813	12.2174	6.97813	12.2174	6.97813	12.2174	6.97813	12.2174	6.97813	12.2174
7.3002	72.0588	8.48875		6.94235	9.9262	6.94235	9.9262	6.94235	9.9262	6.94235	9.9262	6.94235	9.9262	6.94235	9.9262	6.94235	9.9262	6.94235	9.9262	6.94235	9.9262	6.94235	9.9262
7.15706	78.6765	8.86998		6.94235	12.0355	6.94235	12.0355	6.94235	12.0355	6.94235	12.0355	6.94235	12.0355	6.94235	12.0355	6.94235	12.0355	6.94235	12.0355	6.94235	12.0355	6.94235	12.0355
7.15706	87.5	9.35414		6.94235	9.35414	6.94235	9.35414	6.94235	9.35414	6.94235	9.35414	6.94235	9.35414	6.94235	9.35414	6.94235	9.35414	6.94235	9.35414	6.94235	9.35414	6.94235	9.35414
7.12127	98.5294	9.9262		6.87078	8.22478	6.87078	8.22478	6.87078	8.22478	6.87078	8.22478	6.87078	8.22478	6.87078	8.22478	6.87078	8.22478	6.87078	8.22478	6.87078	8.22478	6.87078	8.22478
7.12127	69.8529	8.35781		6.87078	10.146	6.87078	10.146	6.87078	10.146	6.87078	10.146	6.87078	10.146	6.87078	10.146	6.87078	10.146	6.87078	10.146	6.87078	10.146	6.87078	10.146
7.0497	78.6765	8.86998		6.87078	11.6632	6.87078	11.6632	6.87078	11.6632	6.87078	11.6632	6.87078	11.6632	6.87078	11.6632	6.87078	11.6632	6.87078	11.6632	6.87078	11.6632	6.87078	11.6632
6.97813	149.265	12.2174		6.86034	8.28105	6.86034	8.28105	6.86034	8.28105	6.86034	8.28105	6.86034	8.28105	6.86034	8.28105	6.86034	8.28105	6.86034	8.28105	6.86034	8.28105	6.86034	8.28105
6.94235	98.5294	9.9262		6.82376	8.50241	6.82376	8.50241	6.82376	8.50241	6.82376	8.50241	6.82376	8.50241	6.82376	8.50241	6.82376	8.50241	6.82376	8.50241	6.82376	8.50241	6.82376	8.50241
6.94235	144.853	12.0355		6.7992	9.11527	6.7992	9.11527	6.7992	9.11527	6.7992	9.11527	6.7992	9.11527	6.7992	9.11527	6.7992	9.11527	6.7992	9.11527	6.7992	9.11527	6.7992	9.11527
6.94235	87.5	9.35414		6.7992	9.70143	6.7992	9.70143	6.7992	9.70143	6.7992	9.70143	6.7992	9.70143	6.7992	9.70143	6.7992	9.70143	6.7992	9.70143	6.7992	9.70143	6.7992	9.70143
6.87078	67.6471	8.22478		6.76342	7.95206	6.76342	7.95206	6.76342	7.95206	6.76342	7.95206	6.76342	7.95206	6.76342	7.95206	6.76342	7.95206	6.76342	7.95206	6.76342	7.95206	6.76342	7.95206
6.87078	102.941	10.146		6.76342	10.6757	6.76342	10.6757	6.76342	10.6757	6.76342	10.6757	6.76342	10.6757	6.76342	10.6757	6.76342	10.6757	6.76342	10.6757	6.76342	10.6757	6.76342	10.6757
6.87078	136.029	11.6632		6.72763	8.74475	6.72763	8.74475	6.72763	8.74475	6.72763	8.74475	6.72763	8.74475	6.72763	8.74475	6.72763	8.74475	6.72763	8.74475	6.72763	8.74475	6.72763	8.74475
6.86034	68.5759	8.28105		6.71563	9.82037	6.71563	9.82037	6.71563	9.82037	6.71563	9.82037	6.71563	9.82037	6.71563	9.82037	6.71563	9.82037	6.71563	9.82037	6.71563	9.82037	6.71563	9.82037
6.82376	72.291	8.50241		6.62028	10.3611	6.62028	10.3611	6.62028	10.3611	6.62028	10.3611	6.62028	10.3611	6.62028	10.3611	6.62028	10.3611	6.62028	10.3611	6.62028	10.3611	6.62028	10.3611
6.7992	83.0882	9.11527		6.60486	9.96123	6.60486	9.96123	6.60486	9.96123	6.60486	9.96123	6.60486	9.96123	6.60486	9.96123	6.60486	9.96123	6.60486	9.96123	6.60486	9.96123	6.60486	9.96123
6.7992	94.1176	9.70143		6.58449	9.81446	6.58449	9.81446	6.58449	9.81446	6.58449	9.81446	6.58449	9.81446	6.58449	9.81446	6.58449	9.81446	6.58449	9.81446	6.58449	9.81446	6.58449	9.81446
6.76342	63.2353	7.95206		6.58449	9.23548	6.58449	9.23548	6.58449	9.23548	6.58449	9.23548	6.58449	9.23548	6.58449	9.23548	6.58449	9.23548	6.58449	9.23548	6.58449	9.23548	6.58449	9.23548
6.76342	113.971	10.6757		6.56461	8.55686	6.56461	8.55686	6.56461	8.55686	6.56461	8.55686	6.56461	8.55686	6.56461	8.55686	6.56461	8.55686	6.56461	8.55686	6.56461	8.55686	6.56461	8.55686
6.72763	76.4706	8.74475		6.47714	10.7785	6.47714	10.7785	6.47714	10.7785	6.47714	10.7785	6.47714	10.7785	6.47714	10.7785	6.47714	10.7785	6.47714	10.7785	6.47714	10.7785	6.47714	10.7785
6.71563	96.4396	9.82037		6.44135	8.99346	6.44135	8.99346	6.44135	8.99346	6.44135	8.99346	6.44135	8.99346	6.44135	8.99346	6.44135	8.99346	6.44135	8.99346	6.44135	8.99346	6.44135	8.99346
6.62028	107.353	10.3611		6.44135	10.0367	6.44135	10.0367	6.44135	10.0367	6.44135	10.0367	6.44135	10.0367	6.44135	10.0367	6.44135	10.0367	6.44135	10.0367	6.44135	10.0367	6.44135	10.0367
6.60486	99.226	9.96123		6.40557	8.48875	6.40557	8.48875	6.40557	8.48875	6.40557	8.48875	6.40557	8.48875	6.40557	8.48875	6.40557	8.48875	6.40557	8.48875	6.40557	8.48875	6.40557	8.48875
6.58449	96.3235	9.81446		6.334	7.81213	6.334	7.81213	6.334	7.81213	6.334	7.81213	6.334	7.81213	6.334	7.81213	6.334	7.81213	6.334	7.81213	6.334	7.81213	6.334	7.81213
6.58449	85.2941	9.23548		6.29821	9.81446	6.29821	9.81446	6.29821	9.81446	6.29821	9.81446	6.29821	9.81446	6.29821	9.81446	6.29821	9.81446	6.29821	9.81446	6.29821	9.81446	6.29821	9.81446
6.56461	73.2198	8.55686		6.26243	9.47132	6.26243	9.47132	6.26243	9.47132	6.26243	9.47132	6.26243	9.47132	6.26243	9.47132	6.26243	9.47132	6.26243	9.47132	6.26243	9.47132	6.26243	9.47132
6.47714	116.176	10.7785		6.26243	10.7785	6.26243	10.7785	6.26243	10.7785	6.26243	10.7785	6.26243	10.7785	6.26243	10.7785	6.26243	10.7785	6.26243	10.7785	6.26243	10.7785	6.26243	10.7785
6.44135	80.8824	8.99346		6.26243	13.0891	6.26243	13.0891	6.26243	13.0891	6.26243	13.0891	6.26243	13.0891	6.26243	13.0891	6.26243	13.0891	6.26243	13.0891	6.26243	13.0891	6.26243	13.0891
6.44135	100.735	10.0367		6.19085	13.9853	6.19085	13.9853	6.19085	13.9853	6.19085	13.9853	6.19085	13.9853	6.19085	13.9853	6.19085	13.9853	6.19085	13.9853	6.19085	13.9853	6.19085	13.9853
6.40557	72.0588	8.48875		6.15507	8.86998	6.15507	8.86998	6.15507	8.86998	6.15507	8.86998	6.15507	8.86998	6.15507	8.86998	6.15507	8.86998	6.15507	8.86998	6.15507	8.86998	6.15507	8.86998
6.334	61.0294	7.81213		6.15507	8.22478	6.15507	8.22478	6.15507	8.22478	6.15507	8.22478	6.15507	8.22478	6.15507	8.22478	6.15507	8.22478	6.15507	8.22478	6.15507	8.22478	6.15507	8.22478
6.29821	96.3235	9.81446		6.15507	10.7785	6.15507	10.7785	6.15507	10.7785	6.15507	10.7785	6.15507	10.7785	6.15507	10.7785	6.15507	10.7785	6.15507	10.7785	6.15507	10.7785	6.15507	10.7785
6.26243	89.7059	9.47132		6.0835	13.5852	6.0835	13.5852	6.0835	13.5852	6.0835	13.5852	6.0835	13.5852	6.0835	13.5852	6.0835	13.5852	6.0835	13.5852	6.0835	13.5852	6.0835	13.5852
6.26243	116.176	10.7785		6.0835	9.23548	6.0835	9.23548	6.0835	9.23548	6.0835	9.23548	6.0835	9.23548	6.0835	9.23548	6.0835	9.23548	6.0835	9.23548	6.0835	9.23548	6.0835	9.23548
6.26243	171.324	13.0891		6.01193	10.9813	6.01193	10.9813	6.01193	10.9813	6.01193	10.9813	6.01193	10.9813	6.01193	10.9813	6.01193	10.9813	6.01193	10.9813	6.01193	10.9813	6.01193	10.9813
6.19085	195.588	13.9853		5.94036	8.99346	5.94036	8.99346	5.94036	8.99346	5.94036	8.99346	5.94036	8.99346	5.94036	8.99346	5.94036	8.99346	5.94036	8.99346	5.94036	8.99346	5.94036	8.99346
6.15507	78.6765	8.86998		5.90457	11.8508	5.90457	11.8508	5.90457	11.8508	5.90457	11.8508	5.90457	11.8508	5.90457	11.8508	5.90457	11.8508	5.90457	11.8508	5.90457	11.8508	5.90457	11.8508
6.15507	67.6471	8.22478		5.86879	8.74475	5.86879	8.74475	5.86879	8.74475	5.86879	8.74475	5.86879	8.74475	5.86879	8.74475	5.86879	8.74475	5.86879	8.74475	5.86879	8.74475	5.86879	8.74475
6.15507	116.176	10.7785		5.8632	9.58101	5.8632	9.58101	5.8632	9.58101	5.8632	9.58101	5.8632	9.58101	5.8632	9.58101	5.8632	9.58101	5.8632	9.58101	5.8632	9.58101	5.8632	9.58101
6.0835	184.559	13.5852		5.86229	9.18506	5.86229	9.18506	5.86229	9.18506	5.86229	9.18506	5.86229	9.18506	5.86229	9.18506	5.86229	9.18506	5.86229	9.18506	5.86229	9.18506	5.86229	9.18506
6.0835	85.2941	9.23548		5.68986	12.1268	5.68986	12.1268	5.68986	12.1268	5.68986	12.1268	5.68986	12.1268	5.68986	12.1268	5.68986	12.1268	5.68986	12.1268	5.68986	12.1268	5.68986	12.1268
6.01193	120.588	10.9813		5.61829	12.4853	5.61829	12.4853	5.61829	12.4853	5.61829	12.4853	5.61829	12.4853	5.61829	12.4853	5.61829	12.4853	5.61829	12.4853	5.61829	12.4853	5.61829	12.4853
5.94036	80.8824	8.99346		5.47515	16.6495	5.47515	16.6495	5.47515	16.6495	5.47515	16.6495	5.47515	16.6495	5.47515	16.6495	5.47515	16.6495	5.47515	16.6495	5.47515	16.6495	5.47515	16.6495
5.90457	140.441	11.8508		5.30834	9.86754	5.30834	9.86754	5.30834	9.86754	5.30834	9.86754	5.30834	9.86754	5.30834	9.86754	5.30834	9.86754	5.30834	9.86754	5.30834	9.86754	5.30834	9.86754
5.86879	76.4706	8.74475		5.15308	7.37643	5.15308	7.37643	5.15308	7.37643	5.15308	7.37643	5.15308	7.37643	5.15308	7.37643	5.15308	7.37643	5.15308	7.37643	5.15308	7.37643	5.15308	7.37643
5.8632	91.7957	9.58101		5.04573	12.4853	5.04573	12.4853	5.04573	12.4853	5.04573	12.4853	5.04573	12.4853	5.04573	12.4853	5.04573	12.4853	5.04573	12.4853	5.04573	12.4853	5.04573	12.4853
5.86229	84.3653	9.18506		5.01422	10.7245	5.01422	10.7245	5.01422	10.7245	5.01422	10.7245	5.01422	10.7245	5.01422	10.7245	5.01422	10.7245	5.01422	10.7245	5.01422	10.7245	5.01422	10.7245
5.68986	147.059	12.1268		4.93837	6.24264	4.93837	6.24264	4.93837	6.24264	4.93837	6.24264	4.93837	6.24264	4.93837	6.24264	4.93837	6.24264	4.93837	6.24264	4.93837	6.24264	4.93837	6.24264
5.61829	155.882	12.4853		4.90258	6.91333	4.90258	6.91333	4.90258	6.91333	4.90258	6.91333	4.90258	6.91333	4.90258	6.91333	4.90258	6.91333	4.90258	6.91333	4.90258	6.91333	4.90258	6.91333
5.47515	277.206	16.6495		4.83101	8.22478	4.83101	8.22478	4.83101	8.22478	4.83101	8.22478	4.83101	8.22478	4.83101	8.22478	4.83101	8.22478	4.83101	8.22478	4.83101	8.22478	4.83101	8.22478
5.30834	97.3684	9.86754		4.75944	9.58706	4.75944	9.58706	4.75944	9.58706	4.75944	9.58706	4.75944	9.58706	4.75944	9.58706	4.75944	9.58706	4.75944	9.58706	4.75944	9.58706	4.75944	9.58706
5.15308	54.4118	7.37643		4.71104	7.69987	4.71104	7.69987	4.71104	7.69987	4.71104	7.69987	4.71104	7.69987	4.71104	7.69987	4.71104	7.69987	4.71104	7.69987	4.71104	7.69987	4.71104	7.69987
5.04573	155.882	12.4853		4.58052	9.58706	4.58052	9.58706	4.58052	9.58706	4.58052	9.58706	4.58052	9.58706	4.58052	9.58706	4.58052	9.58706	4.58052	9.58706	4.58052	9.58706	4.58052	9.58706
5.01422	115.015	10.7245		4.56702	9.62935	4.56702	9.62935	4.56702	9.62935	4.56702	9.62935	4.56702	9.62935	4.56702	9.62935	4.56702	9.62935	4.56702	9.62935	4.56702	9.62935	4.56702	9.62935
4.93837	38.9706	6.24264		4.56461	8.55686	4.56461	8.55686	4.56461	8.55686	4.56461	8.55686	4.56461	8.55686	4.56461	8.55686	4.56461	8.55686	4.56461	8.55686	4.56461	8.55686	4.56461	8.55686
4.90258	47.7941	6.91333		4.45431	8.92868	4.45431	8.92868	4.45431	8.92868	4.45431	8.92868	4.45431	8.92868	4.45431	8.92868	4.45431	8.92868	4.45431	8.92868	4.45431	8.92868	4.45431	8.92868
4.83101	67.6471	8.22478		4.33002	14.3742	4.33002	14.3742	4.33002	14.3742	4.33002	14.3742	4.33002	14.3742	4.33002	14.3742	4.33002	14.3742	4.33002	14.3742	4.33002	14.3742	4.33002	14.3742
4.75944	91.9118	9.58706		4.29423	8.35781	4.29423	8.35781	4.29423	8.35781	4.29423	8.35781	4.29423	8.35781	4.29423	8.35781	4.29423	8.35781	4.29423	8.35781	4.29423	8.35781	4.29423	8.35781
4.71104	59.2879	7.69987		4.15109	10.0367	4.15109	10.0367	4.15109	10.0367	4.15109	10.0367	4.15109	10.0367	4.15109	10.0367	4.15109	10.0367	4.15109	10.0367	4.15109	10.0367	4.15109	10.0367
4.58052	91.9118	9.58706		4.15109	9.70143	4.15109	9.70143	4.15109	9.70143	4.15109	9.70143	4.15109	9.70143	4.15109	9.70143	4.15109	9.70143	4.15109	9.70143	4.15109	9.70143	4.15109	9.70143
4.56702	92.7245	9.62935		4.07952	10.9813	4.07952	10.9813	4.07952	10.9813	4.07952	10.9813	4.07952	10.9813	4.07952	10.9813	4.07952	10.9813	4.07952	10.9813	4.07952	10.9813	4.07952	10.9813
4.56461	73.2198	8.55686		4.00791	7.99574	4.00791	7.99574	4.00791	7.99574	4.00791	7.99574	4.00791	7.99574	4.00791	7.99574	4.00791	7.99574	4.00791	7.99574	4.00791	7.99574	4.00791	7.99574
4.45431	79.7214	8.92868		3.93638	13.4219	3.93638	13.4219	3.93638	13.4219	3.93638	13.4219	3.93638	13.4219	3.93638	13.4219	3.93638	13.4219	3.93638	13.4219	3.93638	13.4219	3.93638	13.4219
4.33002	206.618	14.3742		3.9006	9.23548	3.9006	9.23548	3.9006	9.23548	3.9006	9.23548	3.9006	9.23548	3.9006	9.23548	3.9006	9.23548	3.9006	9.23548	3.9006	9.23548	3.9006	9.23548
4.29423	69.8529	8.35781		3.9006	10.0367	3.9006	10.0367	3.9006	10.0367	3.9006	10.0367	3.9006	10.0367	3.9006	10.0367	3.9006	10.0367	3.9006	10.0367	3.9006	10.0367	3.9006	10.0367
4.15109	100.735	10.0367		3.86481	11.7574	3.86481	11.7574	3.86481	11.7574	3.86481	11.7574	3.86481	11.7574	3.86481	11.7574	3.86481	11.7574	3.86481	11.7574	3.86481	11.7574	3.86481	11.7574
4.15109	94.1176	9.70143		3.82605	9.53241	3.82605	9.53241	3.82605	9.53241	3.82605	9.53241	3.82605	9.53241	3.82605	9.53241	3.82605	9.53241	3.82605	9.53241	3.82605	9.53241	3.82605	9.53241
4.07952	120.588	10.9813		3.79324	10.9813	3.79324	10.9813	3.79324	10.9813	3.79324	10.9813	3.79324	10.9813	3.79324	10.9813	3.79324	10.9813	3.79324	10.9813	3.79324	10.9813	3.79324	10.9813
4.00791	63.9319	7.99574		3.72167	12.7475	3.72167	12.7475	3.72167	12.7475	3.72167	12.7475	3.72167	12.7475	3.72167	12.7475	3.72167	12.7475	3.72167	12.7475	3.72167	12.7475	3.72167	12.7475
3.93638	180.147	13.4219		3.72167	13.0891	3.72167	13.0891	3.72167	13.0891	3.72167	13.0891	3.72167	13.0891	3.72167	13.0891	3.72167	13.0891	3.72167	13.0891	3.72167	13.0891	3.72167	13.0891
3.9006	85.2941	9.23548		3.72167	10.467	3.72167	10.467	3.72167	10.467	3.72167	10.467	3.72167	10.467	3.72167	10.467	3.72167	10.467	3.72167	10.467	3.72167	10.467	3.72167	10.467
3.9006	100.735	10.0367		3.61431	11.4725	3.61431	11.4725	3.61431	11.4725	3.61431	11.4725	3.61431	11.4725	3.61431	11.4725	3.61431	11.4725	3.61431	11.4725	3.61431	11.4725	3.61431	11.4725
3.86481	138.235	11.7574		3.61431	10.3611	3.61431	10.3611	3.61431	10.3611	3.61431	10.3611	3.61431	10.3611	3.61431	10.3611	3.61431	10.3611	3.61431	10.3611	3.61431	10.3611	3.61431	10.3611
3.82605	90.8669	9.53241		3.56278	7.63931	3.56278	7.63931	3.56278	7.63931	3.56278	7.63931	3.56278	7.63931	3.56278	7.63931	3.56278	7.63931	3.56278	7.63931	3.56278	7.63931	3.56278	7.63931
3.79324	120.588	10.9813		3.54274	9.58706	3.54274	9.58706	3.54274	9.58706	3.54274	9.58706	3.54274	9.58706	3.54274	9.58706	3.54274	9.58706	3.54274	9.58706	3.54274	9.58706	3.54274	9.58706
3.72167	162.5	12.7475		3.43539	8.99346	3.43539	8.99346	3.43539	8.99346	3.43539	8.99346	3.43539	8.99346	3.43539	8.99346	3.43539	8.99346	3.43539	8.99346	3.43539	8.99346	3.43539	8.99346
3.72167	171.324	13.0891		3.3996	11.6632	3.3996	11.6632	3.3996	11.6632	3.3996	11.6632	3.3996	11.6632	3.3996	11.6632	3.3996	11.6632	3.3996	11.6632	3.3996	11.6632	3.3996	11.6632
3.72167	109.559	10.467		3.3996	10.5719	3.3996	10.5719	3.3996	10.5719	3.3996	10.5719	3.3996	10.5719	3.3996	10.5719	3.3996	10.5719	3.3996	10.5719	3.3996	10.5719	3.3996	10.5719
3.61431	131.618	11.4725		3.3996	8.86998	3.3996	8.86998	3.3996	8.86998	3.3996	8.86998	3.3996	8.86998	3.3996	8.86998	3.3996	8.86998	3.3996	8.86998	3.3996	8.86998	3.3996	8.86998
3.61431	107.353	10.3611		3.32803	12.5733	3.32803	12.5733	3.32803	12.5733	3.32803	12.5733	3.32803	12.5733	3.32803	12.5733	3.32803	12.5733	3.32803	12.5733	3.32803	12.5733	3.32803	12.5733
3.56278	58.3591	7.63931		3.29225	13.4219	3.29225	13.4219	3.29225	13.4219	3.29225	13.4219	3.29225	13.4219	3.29225	13.4219	3.29225	13.4219	3.29225	13.4219	3.29225	13.4219	3.29225	13.4219
3.54274	91.9118	9.58706		3.26648	7.63931	3.26648	7.63931	3.26648	7.63931	3.26648	7.63931	3.26648	7.63931	3.26648	7.63931	3.26648	7.63931	3.26648	7.63931	3.26648	7.63931	3.26648	7.63931
3.43539	80.8824	8.99346		3.18489	14.7529	3.18489	14.7529	3.18489	14.7529	3.18489	14.7529	3.18489	14.7529	3.18489	14.7529	3.18489	14.7529	3.18489	14.7529	3.18489	14.7529	3.18489	14.7529
3.3996	136.029	11.6632		3.18489	11.0813	3.18489	11.0813	3.18489	11.0813	3.18489	11.0813	3.18489	11.0813	3.18489	11.0813	3.18489	11.0813	3.18489	11.0813	3.18489	11.0813	3.18489	11.0813
3.3996	111.765	10.5719		3.15973	9.67746	3.15973	9.67746	3.15973	9.67746	3.15973	9.67746	3.15973	9.67746	3.15973	9.67746	3.15973	9.67746	3.15973	9.67746	3.15973	9.67746	3.15973	9.67746
3.3996	78.6765	8.86998		3.14911	16.1791	3.14911	16.1791	3.14911	16.1791	3.14911	16.1791	3.14911	16.1791	3.14911	16.1791	3.14911	16.1791	3.14911	16.1791	3.14911	16.1791	3.14911	16.1791
3.32803	158.088	12.5733		3.11332	13.0045	3.11332	13.0045	3.11332	13.0045	3.11332	13.0045	3.11332	13.0045	3.11332	13.0045	3.11332	13.0045	3.11332	13.0045	3.11332	13.0045	3.11332	13.0045
3.29225	180.147	13.4219		3.07753	14.0639	3.07753	14.0639	3.07753	14.0639	3.07753	14.0639	3.07753	14.0639	3.07753	14.0639	3.07753	14.0639	3.07753	14.0639	3.07753	14.0639	3.07753	14.0639
3.26648	58.3591	7.63931		2.97294	8.98054	2.97294	8.98054	2.97294	8.98054	2.97294	8.98054	2.97294	8.98054	2.97294	8.98054	2.97294	8.98054	2.97294	8.98054	2.97294	8.98054	2.97294	8.98054
3.18489	217.647	14.7529		2.97018	6.75191	2.97018	6.75191	2.97018	6.75191	2.97018	6.75191	2.97018	6.75191	2.97018	6.75191	2.97018	6.75191	2.97018	6.75191	2.97018	6.75191	2.97018	6.75191
3.18489	122.794	11.0813		2.97018	10.9813	2.97018	10.9813	2.97018	10.9813	2.97018	10.9813	2.97018	10.9813	2.97018	10.9813	2.97018	10.9813	2.97018	10.9813	2.97018	10.9813	2.97018	10.9813
3.15973	93.6533	9.67746		2.86282	9.9262	2.86282	9.9262	2.86282	9.9262	2.86282	9.9262	2.86282	9.9262	2.86282	9.9262	2.86282	9.9262	2.86282	9.9262	2.86282	9.9262	2.86282	9.9262
3.14911	261.765	16.1791		2.79125	13.9062	2.79125	13.9062	2.79125	13.9062	2.79125	13.9062	2.79125	13.9062	2.79125	13.9062	2.79125	13.9062	2.79125	13.9062	2.79125	13.9062	2.79125	13.9062
3.11332	169.118	13.0045		2.71968	11.3759	2.71968	11.3759	2.71968	11.3759	2.71968	11.3759	2.71968	11.3759	2.71968	11.3759	2.71968	11.3759	2.71968	11.3759	2.71968	11.3759	2.71968	11.3759
3.07753	197.794	14.0639		2.6839	15.3393	2.6839	15.3393	2.6839	15.3393	2.6839	15.3393	2.6839	15.3393	2.6839	15.3393	2.6839	15.3393	2.6839	15.3393	2.6839	15.3393	2.6839	15.3393
2.97294	80.6502	8.98054		2.6839	9.35414	2.6839	9.35414	2.6839	9.35414	2.6839	9.35414	2.6839	9.35414	2.6839	9.35414	2.6839	9.35414	2.6839	9.35414	2.6839	9.35414	2.6839	9.35414
2.97018	45.5882	6.75191		2.64811	11.8508	2.64811	11.8508	2.64811	11.8508	2.64811	11.8508	2.64811	11.8508	2.64811	11.8508	2.64811	11.8508	2.64811	11.8508	2.64811	11.8508	2.64811	11.8508
2.97018	120.588	10.9813		2.54076	11.1803	2.54076	11.1803	2.54076	11.1803	2.54076	11.1803	2.54076	11.1803	2.54076	11.1803	2.54076	11.1803	2.54076	11.1803	2.54076	11.1803	2.54076	11.1803
2.86282	98.5294	9.9262		2.50497	14.9016	2.50497	14.9016	2.50497	14.9016	2.50497	14.9016	2.50497	14.9016	2.50497	14.9016	2.50497	14.9016	2.50497	14.9016	2.50497	14.9016	2.50497	14.9016
2.79125	193.382	13.9062		2.4334	15.6243	2.4334	15.6243	2.4334	15.6243	2.4334	15.6243	2.4334	15.6243	2.4334	15.6243	2.4334	15.6243	2.4334	15.6243	2.4334	15.6243	2.4334	15.6243
2.71968	129.412	11.3759		2.32604	13.5038	2.32604	13.5038	2.32604	13.5038	2.32604	13.5038	2.32604	13.5038	2.32604	13.5038	2.32604	13.5038	2.32604	13.5038	2.32604	13.5038	2.32604	13.5038
2.6839	235.294	15.3393		2.25447	15.4824	2.25447	15.4824	2.25447	15.4824	2.25447	15.4824	2.25447	15.4824	2.25447	15.4824	2.25447	15.4824	2.25447	15.4824	2.25447	15.4824	2.25447	15.4824
2.6839	87.5	9.35414		2.25447	13.7467	2.25447	13.7467	2.25447	13.7467	2.25447	13.7467	2.25447	13.7467	2.25447	13.7467	2.25447	13.7467	2.25447	13.7467	2.25447	13.7467	2.25447	13.7467
2.64811	140.441	11.8508		2.21869	17.74	2.21869	17.74	2.21869	17.74	2.21869	17.74	2.21869	17.74	2.21869	17.74	2.21869	17.74	2.21869	17.74	2.21869	17.74	2.21869	17.74
2.54076	125	11.1803		2.21869	15.7648	2.21869	15.7648	2.21869	15.7648	2.21869	15.7648	2.21869	15.7648	2.21869	15.7648	2.21869	15.7648	2.21869	15.7648	2.21869	15.7648	2.21869	15.7648
2.50497	222.059	14.9016		2.21869	20.4544	2.21869	20.4544	2.21869	20.4544	2.21869	20.4544	2.21869	20.4544	2.21869	20.4544	2.21869	20.4544	2.21869	20.4544	2.21869	20.4544	2.21869	20.4544
2.4334	244.118	15.6243		2.00226	13.0537	2.00226	13.0537	2.00226	13.0537	2.00226	13.0537	2.00226	13.0537	2.00226	13.0537	2.00226	13.0537	2.00226	13.0537	2.00226	13.0537	2.00226	13.0537
2.32604	182.353	13.5038		2.00181	11.6948	2.00181	11.6948	2.00181	11.6948	2.00181	11.6948	2.00181	11.6948	2.00181	11.6948	2.00181	11.6948	2.00181	11.6948	2.00181	11.6948	2.00181	11.6948
2.25447	239.706	15.4824		2.00181	11.6948	2.00181	11.6948	2.00181	11.6948	2.00181	11.6948	2.00181	11.6948	2.00181	11.6948	2.00181	11.6948	2.00181	11.6948	2.00181	11.6948	2.00181	11.6948
2.25447	188.971	13.7467		2.00163	11.1047	2.00163	11.1047	2.00163	11.1047	2.00163	11.1047	2.00163	11.1047	2.00163	11.1047	2.00163	11.1047	2.00163	11.1047	2.00163	11.1047	2.00163	11.1047
2.21869	314.706	17.74		2.00154	10.7976	2.00154	10.7976	2.00154	10.7976	2.00154	10.7976	2.00154	10.7976	2.00154	10.7976	2.00154	10.7976	2.00154	10.7976	2.00154	10.7976	2.00154	10.7976
2.21869	248.529	15.7648		2.00154	10.7976	2.00154	10.7976	2.00154	10.7976	2.00154	10.7976	2.00154	10.7976	2.00154	10.7976	2.00154	10.7976	2.00154	10.7976	2.00154	10.7976	2.00154	10.7976
2.21869	418.382	20.4544		2.0014	10.2654	2.0014	10.2654	2.0014	10.2654	2.0014	10.2654	2.0014	10.2654	2.0014	10.2654	2.0014	10.2654	2.0014	10.2654	2.0014	10.2654	2.0014	10.2654
2.00226	170.399	13.0537		2.00128	9.81884	2.00128	9.81884	2.00128	9.81884	2.00128	9.81884	2.00128	9.81884	2.00128	9.81884	2.00128	9.81884	2.00128	9.81884	2.00128	9.81884	2.00128	9.81884
2.00181	136.767	11.6948		2.00119	9.47013	2.00119	9.47013	2.00119	9.47013	2.00119	9.47013	2.00119	9.47013	2.00119	9.47013	2.00119	9.47013	2.00119	9.47013	2.00119	9.47013	2.00119	9.47013
2.00181	136.767	11.6948		2.00107	8.98416	2.00107	8.98416	2.00107	8.98416	2.00107	8.98416	2.00107	8.98416	2.00107	8.98416	2.00107	8.98416	2.00107	8.98416	2.00107	8.98416	2.00107	8.98416
2.00163	123.315	11.1047		2.00098	8.60168	2.00098	8.60168	2.00098	8.60168	2.00098	8.60168	2.00098	8.60168	2.00098	8.60168	2.00098	8.60168	2.00098	8.60168	2.00098	8.60168	2.00098	8.60168
2.00154	116.588	10.7976		2.00086	8.06353	2.00086	8.06353	2.00086	8.06353	2.00086	8.06353	2.00086	8.06353	2.00086	8.06353	2.00086	8.06353	2.00086	8.06353	2.00086	8.06353	2.00086	8.06353
2.00154	116.588	10.7976		2.0008	7.78051	2.0008	7.78051	2.0008	7.78051	2.0008	7.78051	2.0008	7.78051	2.0008	7.78051	2.0008	7.78051	2.0008	7.78051	2.0008	7.78051	2.0008	7.78051
2.0014	105.378	10.2654		2.00074	7.4868	2.00074	7.4868	2.00074	7.4868	2.00074	7.4868	2.00074	7.4868	2.00074	7.4868	2.00074	7.4868	2.00074	7.4868	2.00074	7.4868	2.00074	7.4868
2.00128	96.4097	9.81884		1.9956	12.9681	1.9956	12.9681	1.9956	12.9681	1.9956	12.9681	1.9956	12.9681	1.9956	12.9681	1.9956	12.9681	1.9956	12.9681	1.9956	12.9681	1.9956	12.9681
2.00119	89.6834	9.47013		1.93241	12.1268	1.93241	12.1268	1.93241	12.1268	1.93241	12.1268	1.93241	12.1268	1.93241	12.1268	1.93241	12.1268	1.93241	12.1268	1.93241	12.1268	1.93241	12.1268
2.00107	80.7151	8.98416		1.86083	11.8508	1.86083	11.8508	1.86083	11.8508	1.86083	11.8508	1.86083	11.8508	1.86083	11.8508	1.86083	11.8508	1.86083	11.8508	1.86083	11.8508	1.86083	11.8508
2.00098	73.9888	8.60168		1.78926	13.0045	1.78926	13.0045	1.78926	13.0045	1.78926	13.0045	1.78926	13.0045	1.78926	13.0045	1.78926	13.0045	1.78926	13.0045	1.78926	13.0045	1.78926	13.0045
2.00086	65.0205	8.06353		1.75108	14.3818	1.75108	14.3818	1.75108	14.3818	1.75108	14.3818	1.75108	14.3818	1.75108	14.3818	1.75108	14.3818	1.75108	14.3818	1.75108	14.3818	1.75108	14.3818
2.0008	60.5363	7.78051		1.75067	13.2456	1.75067	13.2456	1.75067	13.2456	1.75067	13.2456	1.75067	13.2456	1.75067	13.2456	1.75067	13.2456	1.75067	13.2456	1.75067	13.2456	1.75067	13.2456
2.00074	56.0521	7.4868		1.7504	12.4607	1.7504	12.4607	1.7504	12.4607	1.7504	12.4607	1.7504	12.4607	1.7504	12.4607	1.7504	12.4607	1.7504	12.4607	1.7504	12.4607	1.7504	12.4607
1.9956	168.171	12.9681		1.75025	12.0024	1.75025	12.0024	1.75025	12.0024	1.75025	12.0024	1.75025	12.0024	1.75025	12.0024	1.75025	12.0024	1.75025	12.0024	1.75025	12.0024	1.75025	12.0024
1.93241	147.059	12.1268		1.75007	11.4283	1.75007	11.4283	1.75007	11.4283	1.75007	11.4283	1.75007	11.4283	1.75007	11.4283	1.75007	11.4283	1.75007	11.4283	1.75007	11.4283	1.75007	11.4283
1.86083	140.441	11.8508		1.74996	11.0289	1.74996	11.0289	1.74996	11.0289	1.74996	11.0289	1.74996	11.0289	1.74996	11.0289	1.74996	11.0289	1.74996	11.0289	1.74996	11.0289	1.74996	11.0289
1.78926	169.118	13.0045		1.74987	10.7196	1.74987	10.7196	1.74987	10.7196	1.74987	10.7196	1.74987	10.7196	1.74987	10.7196	1.74987	10.7196	1.74987	10.7196	1.74987	10.7196	1.74987	10.7196
1.75108	206.836	14.3818		1.74987	10.7196	1.74987	10.7196	1.74987	10.7196	1.74987	10.7196	1.74987	10.7196	1.74987	10.7196	1.74987	10.7196	1.74987	10.7196	1.74987	10.7196	1.74987	10.7196
1.75067	175.447	13.2456		1.74978	10.4012	1.74978	10.4012	1.74978	10.4012	1.74978	10.4012	1.74978	10.4012	1.74978	10.4012	1.74978	10.4012	1.74978	10.4012	1.74978	10.4012	1.74978	10.4012
1.7504	155.268	12.4607		1.74966	9.96072	1.74966	9.96072	1.74966	9.96072	1.74966	9.96072	1.74966	9.96072	1.74966	9.96072	1.74966	9.96072	1.74966	9.96072	1.74966	9.96072	1.74966	9.96072
1.75025	144.058	12.0024		1.74951	9.38113	1.74951	9.38113	1.74951	9.38113	1.74951	9.38113	1.74951	9.38113	1.74951	9.38113	1.74951	9.38113	1.74951	9.38113	1.74951	9.38113	1.74951	9.38113
1.75007	130.605	11.4283		1.7493	8.50359	1.7493	8.50359	1.7493	8.50359	1.7493	8.50359	1.7493	8.50359	1.7493	8.50359	1.7493	8.50359	1.7493	8.50359	1.7493	8.50359	1.7493	8.50359
1.74996	121.637	11.0289		1.7493	8.50359	1.7493	8.50359	1.7493	8.50359	1.7493	8.50359	1.7493	8.50359	1.7493	8.50359	1.7493	8.50359	1.7493	8.50359	1.7493	8.50359	1.7493	8.50359
1.74987	114.911	10.7196		1.74921	8.09844	1.74921	8.09844	1.74921	8.09844	1.74921	8.09844	1.74921	8.09844	1.74921	8.09844	1.74921	8.09844	1.74921	8.09844	1.74921	8.09844	1.74921	8.09844
1.74987	114.911	10.7196		1.74909	7.52439	1.74909	7.52439	1.74909	7.52439	1.74909	7.52439	1.74909	7.52439	1.74909	7.52439	1.74909	7.52439	1.74909	7.52439	1.74909	7.52439	1.74909	7.52439
1.74978	108.184	10.4012		1.71769	14.9755	1.71769	14.9755	1.71769	14.9755	1.71769	14.9755	1.71769	14.9755	1.71769	14.9755	1.71769	14.9755	1.71769	14.9755	1.71769	14.9755	1.71769	14.9755
1.74966	99.216	9.96072		1.71058	7.45471	1.71058	7.45471	1.71058	7.45471	1.71058	7.45471	1.71058	7.45471	1.71058	7.45471	1.71058	7.45471	1.71058	7.45471	1.71058	7.45471	1.71058	7.45471
1.74951	88.0056	9.38113		1.68191	11.9435	1.68191	11.9435	1.68191	11.9435	1.68191	11.9435	1.68191	11.9435	1.68191	11.9435	1.68191	11.9435	1.68191	11.9435	1.68191	11.9435	1.68191	11.9435
1.7493	72.311	8.50359		1.68191	14.6026	1.68191	14.6026	1.68191	14.6026	1.68191	14.6026	1.68191	14.6026	1.68191	14.6026	1.68191	14.6026	1.68191	14.6026	1.68191	14.6026	1.68191	14.6026
1.7493	72.311	8.50359		1.68191	13.9062	1.68191	13.9062	1.68191	13.9062	1.68191	13.9062	1.68191	13.9062	1.68191	13.9062	1.68191	13.9062	1.68191	13.9062	1.68191	13.9062	1.68191	13.9062
1.74921	65.5847	8.09844		1.61034	17.9255	1.61034	17.9255	1.61034	17.9255	1.61034	17.9255	1.61034	17.9255	1.61034	17.9255	1.61034	17.9255	1.61034	17.9255	1.61034	17.9255	1.61034	17.9255
1.74909	56.6164	7.52439		1.56461	8.55686	1.56461	8.55686	1.56461	8.55686	1.56461	8.55686	1.56461	8.55686	1.56461	8.55686	1.56461	8.55686	1.56461	8.55686	1.56461	8.55686	1.56461	8.55686
1.71769	224.265	14.9755		1.53877	25.0147	1.53877	25.0147	1.53877	25.0147	1.53877	25.0147	1.53877	25.0147	1.53877	25.0147	1.53877	25.0147	1.53877	25.0147	1.53877	25.0147	1.53877	25.0147
1.71058	55.5728	7.45471		1.50606	14.4009	1.50606	14.4009	1.50606	14.4009	1.50606	14.4009	1.50606	14.4009	1.50606	14.4009	1.50606	14.4009	1.50606	14.4009	1.50606	14.4009	1.50606	14.4009
1.68191	142.647	11.9435		1.50588	13.926	1.50588	13.926	1.50588	13.926	1.50588	13.926	1.50588	13.926	1.50588	13.926	1.50588	13.926	1.50588	13.926	1.50588	13.926	1.50588	13.926
1.68191	213.235	14.6026		1.50564	13.2664	1.50564	13.2664	1.50564	13.2664	1.50564	13.2664	1.50564	13.2664	1.50564	13.2664	1.50564	13.2664	1.50564	13.2664	1.50564	13.2664	1.50564	13.2664
1.68191	193.382	13.9062		1.50555	13.0104	1.50555	13.0104	1.50555	13.0104	1.50555	13.0104	1.50555	13.0104	1.50555	13.0104	1.50555	13.0104	1.50555	13.0104	1.50555	13.0104	1.50555	13.0104
1.61034	321.324	17.9255		1.50511	11.6464	1.50511	11.6464	1.50511	11.6464	1.50511	11.6464	1.50511	11.6464	1.50511	11.6464	1.50511	11.6464	1.50511	11.6464	1.50511	11.6464	1.50511	11.6464
1.56461	73.2198	8.55686		1.50505	11.4523	1.50505	11.4523	1.50505	11.4523	1.50505	11.4523	1.50505	11.4523	1.50505	11.4523	1.50505	11.4523	1.50505	11.4523	1.50505	11.4523	1.50505	11.4523
1.53877	625.735	25.0147		1.50493	11.0538	1.50493	11.0538	1.50493	11.0538	1.50493	11.0538	1.50493	11.0538	1.50493	11.0538	1.50493	11.0538	1.50493	11.0538	1.50493	11.0538	1.50493	11.0538
1.50606	207.386	14.4009		1.5049	10.9519	1.5049	10.9519	1.5049	10.9519	1.5049	10.9519	1.5049	10.9519	1.5049	10.9519	1.5049	10.9519	1.5049	10.9519	1.5049	10.9519	1.5049	10.9519
1.50588	193.933	13.926		1.50481	10.6404	1.50481	10.6404	1.50481	10.6404	1.50481	10.6404	1.50481	10.6404	1.50481	10.6404	1.50481	10.6404	1.50481	10.6404	1.50481	10.6404	1.50481	10.6404
1.50564	175.996	13.2664		1.50475	10.4275	1.50475	10.4275	1.50475	10.4275	1.50475	10.4275	1.50475	10.4275	1.50475	10.4275	1.50475	10.4275	1.50475	10.4275	1.50475	10.4275	1.50475	10.4275
1.50555	169.27	13.0104		1.50466	10.0999	1.50466	10.0999	1.50466	10.0999	1.50466	10.0999	1.50466	10.0999	1.50466	10.0999	1.50466	10.0999	1.50466	10.0999	1.50466	10.0999	1.50466	10.0999
1.50511	135.639	11.6464		1.50457	9.76121	1.50457	9.76121	1.50457	9.76121	1.50457	9.76121	1.50457	9.76121	1.50457	9.76121	1.50457	9.76121	1.50457	9.76121	1.50457	9.76121	1.50457	9.76121
1.50505	131.155	11.4523		1.5044	9.04592	1.5044	9.04592	1.5044	9.04592	1.5044	9.04592	1.5044	9.04592	1.5044	9.04592	1.5044	9.04592	1.5044	9.04592	1.5044	9.04592	1.5044	9.04592
1.50493	122.186	11.0538		1.50431	8.66617	1.50431	8.66617	1.50431	8.66617	1.50431	8.66617	1.50431	8.66617	1.50431	8.66617	1.50431	8.66617	1.50431	8.66617	1.50431	8.66617	1.50431	8.66617
1.5049	119.944	10.9519		1.50422	8.26899	1.50422	8.26899	1.50422	8.26899	1.50422	8.26899	1.50422	8.26899	1.50422	8.26899	1.50422	8.26899	1.50422	8.26899	1.50422	8.26899	1.50422	8.26899
1.50481	113.218	10.6404		1.4672	15.5535	1.4672	15.5535	1.4672	15.5535	1.4672	15.5535	1.4672	15.5535	1.4672	15.5535	1.4672	15.5535	1.4672	15.5535	1.4672	15.5535	1.4672	15.5535
1.50475	108.734	10.4275		1.43141	16.3149	1.43141	16.3149	1.43141	16.3149	1.43141	16.3149	1.43141	16.3149	1.43141	16.3149	1.43141	16.3149	1.43141	16.3149	1.43141	16.3149	1.43141	16.3149
1.50466	102.007	10.0999		1.39563	21.9123	1.39563	21.9123	1.39563	21.9123	1.39563	21.9123	1.39563	21.9123	1.39563	21.9123	1.39563	21.9123	1.39563	21.9123	1.39563	21.9123	1.39563	21.9123
1.50457	95.2812	9.76121		1.35984	20.9341	1.35984	20.9341	1.35984	20.9341	1.35984	20.9341	1.35984	20.9341	1.35984	20.9341	1.35984	20.9341	1.35984	20.9341	1.35984	20.9341	1.35984	20.9341
1.5044	81.8287	9.04592		1.35984	17.2993	1.35984	17.2993	1.35984	17.2993	1.35984	17.2993	1.35984	17.2993	1.35984	17.2993	1.35984	17.2993	1.35984	17.2993	1.35984	17.2993	1.35984	17.2993
1.50431	75.1025	8.66617		1.32406	20.562	1.32406	20.562	1.32406	20.562	1.32406	20.562	1.32406	20.562	1.32406	20.562	1.32406	20.562	1.32406	20.562	1.32406	20.562	1.32406	20.562
1.50422	68.3762	8.26899		1.28827	17.74	1.28827	17.74	1.28827	17.74	1.28827	17.74	1.28827	17.74	1.28827	17.74	1.28827	17.74	1.28827	17.74	1.28827	17.74	1.28827	17.74
1.4672	241.912	15.5535		1.25376	12.5946	1.25376	12.5946	1.25376	12.5946	1.25376	12.5946	1.25376	12.5946	1.25376	12.5946	1.25376	12.5946	1.25376	12.5946	1.25376	12.5946	1.25376	12.5946
1.43141	266.176	16.3149		1.25295	9.90392	1.25295	9.90392	1.25295	9.90392	1.25295	9.90392	1.25295	9.90392	1.25295	9.90392	1.25295	9.90392	1.25295	9.90392	1.25295	9.90392	1.25295	9.90392
1.39563	480.147	21.9123		1.25293	9.79007	1.25293	9.79007	1.25293	9.79007	1.25293	9.79007	1.25293	9.79007	1.25293	9.79007	1.25293	9.79007	1.25293	9.79007	1.25293	9.79007	1.25293	9.79007
1.35984	438.235	20.9341		1.25287	9.55831	1.25287	9.55831	1.25287	9.55831	1.25287	9.55831	1.25287	9.55831	1.25287	9.55831	1.25287	9.55831	1.25287	9.55831	1.25287	9.55831	1.25287	9.55831
1.35984	299.265	17.2993		1.25257	8.30304	1.25257	8.30304	1.25257	8.30304	1.25257	8.30304	1.25257	8.30304	1.25257	8.30304	1.25257	8.30304	1.25257	8.30304	1.25257	8.30304	1.25257	8.30304
1.32406	422.794	20.562		1.25249	18.4112	1.25249	18.4112	1.25249	18.4112	1.25249	18.4112	1.25249	18.4112	1.25249	18.4112	1.25249	18.4112	1.25249	18.4112	1.25249	18.4112	1.25249	18.4112
1.28827	314.706	17.74		1.25245	7.74416	1.25245	7.74416	1.25245	7.74416	1.25245	7.74416	1.25245	7.74416	1.25245	7.74416	1.25245	7.74416	1.25245	7.74416	1.25245	7.74416	1.25245	7.74416
1.25376	158.624	12.5946		1.24803	15.03	1.24803	15.03	1.24803	15.03	1.24803	15.03	1.24803	15.03	1.24803	15.03	1.24803	15.03	1.24803	15.03	1.24803	15.03	1.24803	15.03
1.25295	98.0875	9.90392		1.24761	13.9468	1.24761	13.9468	1.24761	13.9468	1.24761	13.9468	1.24761	13.9468	1.24761	13.9468	1.24761	13.9468	1.24761	13.9468	1.24761	13.9468	1.24761	13.9468
1.25293	95.8455	9.79007		1.24755	13.7851	1.24755	13.7851	1.24755	13.7851	1.24755	13.7851	1.24755	13.7851	1.24755	13.7851	1.24755	13.7851	1.24755	13.7851	1.24755	13.7851	1.24755	13.7851
1.25287	91.3613	9.55831		1.24737	13.2882	1.24737	13.2882	1.24737	13.2882	1.24737	13.2882	1.24737	13.2882	1.24737	13.2882	1.24737	13.2882	1.24737	13.2882	1.24737	13.2882	1.24737	13.2882
1.25257	68.9404	8.30304		1.24699	12.142	1.24699	12.142	1.24699	12.142	1.24699	12.142	1.24699	12.142	1.24699	12.142	1.24699	12.142	1.24699	12.142	1.24699	12.142	1.24699	12.142
1.25249	338.971	18.4112		1.24693	11.9559	1.24693	11.9559	1.24693	11.9559	1.24693	11.9559	1.24693	11.9559	1.24693	11.9559	1.24693	11.9559	1.24693	11.9559	1.24693	11.9559	1.24693	11.9559
1.25245	59.9721	7.74416		1.24687	11.7669	1.24687	11.7669	1.24687	11.7669	1.24687	11.7669	1.24687	11.7669	1.24687	11.7669	1.24687	11.7669	1.24687	11.7669	1.24687	11.7669	1.24687	11.7669
1.24803	225.901	15.03		1.24681	11.5748	1.24681	11.5748	1.24681	11.5748	1.24681	11.5748	1.24681	11.5748	1.24681	11.5748	1.24681	11.5748	1.24681	11.5748	1.24681	11.5748	1.24681	11.5748
1.24761	194.512	13.9468		1.24657	10.7721	1.24657	10.7721	1.24657	10.7721	1.24657	10.7721	1.24657	10.7721	1.24657	10.7721	1.24657	10.7721	1.24657	10.7721	1.24657	10.7721	1.24657	10.7721
1.24755	190.028	13.7851		1.2167	9.47132	1.2167	9.47132	1.2167	9.47132	1.2167	9.47132	1.2167	9.47132	1.2167	9.47132	1.2167	9.47132	1.2167	9.47132	1.2167	9.47132	1.2167	9.47132
1.24737	176.575	13.2882		1.18091	15.6947	1.18091	15.6947	1.18091	15.6947	1.18091	15.6947	1.18091	15.6947	1.18091	15.6947	1.18091	15.6947	1.18091	15.6947	1.18091	15.6947	1.18091	15.6947
1.24699	147.428	12.142		1.14513	21.557	1.14513	21.557	1.14513	21.557	1.14513	21.557	1.14513	21.557	1.14513	21.557	1.14513	21.557	1.14513	21.557	1.14513	21.557	1.14513	21.557
1.24693	142.944	11.9559		1.14513	16.9775	1.14513	16.9775	1.14513	16.9775	1.14513	16.9775	1.14513	16.9775	1.14513	16.9775	1.14513	16.9775	1.14513	16.9775	1.14513	16.9775	1.14513	16.9775
1.24687	138.46	11.7669		1.10934	25.1027	1.10934	25.1027	1.10934	25.1027	1.10934	25.1027	1.10934	25.1027	1.10934	25.1027	1.10934	25.1027	1.10934	25.1027	1.10934	25.1027	1.10934	25.1027
1.24681	133.976	11.5748		1.10934	15.1948	1.10934	15.1948	1.10934	15.1948	1.10934	15.1948	1.10934	15.1948	1.10934	15.1948	1.10934	15.1948	1.10934	15.1948	1.10934	15.1948	1.10934	15.1948
1.24657	116.039	10.7721		1.07356	17.8639	1.07356	17.8639	1.07356	17.8639	1.07356	17.8639	1.07356	17.8639	1.07356	17.8639	1.07356	17.8639	1.07356	17.8639	1.07356	17.8639	1.07356	17.8639
1.2167	89.7059	9.47132		1.07356	16.8471	1.07356	16.8471	1.07356	16.8471	1.07356	16.8471	1.07356	16.8471	1.07356	16.8471	1.07356	16.8471	1.07356	16.8471	1.07356	16.8471	1.07356	16.8471
1.18091	246.324	15.6947		1.07356	14.7529	1.07356	14.7529	1.07356	14.7529	1.07356	14.7529	1.07356	14.7529	1.07356	14.7529	1.07356	14.7529	1.07356	14.7529	1.07356	14.7529	1.07356	14.7529
1.14513	464.706	21.557		1.07356	17.2993	1.07356	17.2993	1.07356	17.2993	1.07356	17.2993	1.07356	17.2993	1.07356	17.2993	1.07356	17.2993	1.07356	17.2993	1.07356	17.2993	1.07356	17.2993
1.14513	288.235	16.9775		1.03777	20.562	1.03777	20.562	1.03777	20.562	1.03777	20.562	1.03777	20.562	1.03777	20.562	1.03777	20.562	1.03777	20.562	1.03777	20.562	1.03777	20.562
1.10934	630.147	25.1027		1.03777	19.4596	1.03777	19.4596	1.03777	19.4596	1.03777	19.4596	1.03777	19.4596	1.03777	19.4596	1.03777	19.4596	1.03777	19.4596	1.03777	19.4596	1.03777	19.4596
1.10934	230.882	15.1948		1.03777	18.59	1.03777	18.59	1.03777	18.59	1.03777	18.59	1.03777	18.59	1.03777	18.59	1.03777	18.59	1.03777	18.59	1.03777	18.59	1.03777	18.59
1.07356	319.118	17.8639		1.03777	15.4824	1.03777	15.4824	1.03777	15.4824	1.03777	15.4824	1.03777	15.4824	1.03777	15.4824	1.03777	15.4824	1.03777	15.4824	1.03777	15.4824	1.03777	15.4824
1.07356	283.824	16.8471		1.00353	16.3343	1.00353	16.3343	1.00353	16.3343	1.00353	16.3343	1.00353	16.3343	1.00353	16.3343	1.00353	16.3343	1.00353	16.3343	1.00353	16.3343	1.00353	16.3343
1.07356	217.647	14.7529		1.00315	15.4163	1.00315	15.4163	1.00315	15.4163	1.00315	15.4163	1.00315	15.4163	1.00315	15.4163	1.00315	15.4163	1.00315	15.4163	1.00315	15.4163	1.00315	15.4163
1.07356	299.265	17.2993		1.00291	14.8231	1.00291	14.8231	1.00291	14.8231	1.00291	14.8231	1.00291	14.8231	1.00291	14.8231	1.00291	14.8231	1.00291	14.8231	1.00291	14.8231	1.00291	14.8231
1.03777	422.794	20.562		1.00199	22.7519	1.00199	22.7519	1.00199	22.7519	1.00199	22.7519	1.00199	22.7519	1.00199	22.7519	1.00199	22.7519	1.00199	22.7519	1.00199	22.7519	1.00199	22.7519
1.03777	378.676	19.4596		1.00199	20.669	1.00199	20.669	1.00199	20.669	1.00199	20.669	1.00199	20.669	1.00199	20.669	1.00199	20.669	1.00199	20.669	1.00199	20.669	1.00199	20.669
1.03777	345.588	18.59		1.00199	17.9255	1.00199	17.9255	1.00199	17.9255	1.00199	17.9255	1.00199	17.9255	1.00199	17.9255	1.00199	17.9255	1.00199	17.9255	1.00199	17.9255	1.00199	17.9255
1.03777	239.706	15.4824		1.00199	17.5524	1.00199	17.5524	1.00199	17.5524	1.00199	17.5524	1.00199	17.5524	1.00199	17.5524	1.00199	17.5524	1.00199	17.5524	1.00199	17.5524	1.00199	17.5524
1.00353	266.808	16.3343		1.00199	14.2199	1.00199	14.2199	1.00199	14.2199	1.00199	14.2199	1.00199	14.2199	1.00199	14.2199	1.00199	14.2199	1.00199	14.2199	1.00199	14.2199	1.00199	14.2199
1.00315	237.661	15.4163		1.00181	11.6948	1.00181	11.6948	1.00181	11.6948	1.00181	11.6948	1.00181	11.6948	1.00181	11.6948	1.00181	11.6948	1.00181	11.6948	1.00181	11.6948	1.00181	11.6948
1.00291	219.724	14.8231		1.00181	11.6948	1.00181	11.6948	1.00181	11.6948	1.00181	11.6948	1.00181	11.6948	1.00181	11.6948	1.00181	11.6948	1.00181	11.6948	1.00181	11.6948	1.00181	11.6948
1.00199	517.647	22.7519		1.00175	11.5014	1.00175	11.5014	1.00175	11.5014	1.00175	11.5014	1.00175	11.5014	1.00175	11.5014	1.00175	11.5014	1.00175	11.5014	1.00175	11.5014	1.00175	11.5014
1.00199	427.206	20.669		1.00157	10.9009	1.00157	10.9009	1.00157	10.9009	1.00157	10.9009	1.00157	10.9009	1.00157	10.9009	1.00157	10.9009	1.00157	10.9009	1.00157	10.9009	1.00157	10.9009
1.00199	321.324	17.9255		1.00104	8.8585	1.00104	8.8585	1.00104	8.8585	1.00104	8.8585	1.00104	8.8585	1.00104	8.8585	1.00104	8.8585	1.00104	8.8585	1.00104	8.8585	1.00104	8.8585
1.00199	308.088	17.5524		0.99605	14.2057	0.99605	14.2057	0.99605	14.2057	0.99605	14.2057	0.99605	14.2057	0.99605	14.2057	0.99605	14.2057	0.99605	14.2057	0.99605	14.2057	0.99605	14.2057
1.00199	202.206	14.2199		0.995753	13.3933	0.995753	13.3933	0.995753	13.3933	0.995753	13.3933	0.995753	13.3933	0.995753	13.3933	0.995753	13.3933	0.995753	13.3933	0.995753	13.3933	0.995753	13.3933
1.00181	136.767	11.6948		0.995724	13.3094	0.995724	13.3094	0.995724	13.3094	0.995724	13.3094	0.995724	13.3094	0.995724	13.3094	0.995724	13.3094	0.995724	13.3094	0.995724	13.3094	0.995724	13.3094
1.00181	136.767	11.6948		0.995635	13.0542	0.995635	13.0542	0.995635	13.0542	0.995635	13.0542	0.995635	13.0542	0.995635	13.0542	0.995635	13.0542	0.995635	13.0542	0.995635	13.0542	0.995635	13.0542
1.00175	132.283	11.5014		0.995605	12.9681	0.995605	12.9681	0.995605	12.9681	0.995605	12.9681	0.995605	12.9681	0.995605	12.9681	0.995605	12.9681	0.995605	12.9681	0.995605	12.9681	0.995605	12.9681
1.00157	118.831	10.9009		0.991002	17.9066	0.991002	17.9066	0.991002	17.9066	0.991002	17.9066	0.991002	17.9066	0.991002	17.9066	0.991002	17.9066	0.991002	17.9066	0.991002	17.9066	0.991002	17.9066
1.00104	78.473	8.8585		0.966203	16.6495	0.966203	16.6495	0.966203	16.6495	0.966203	16.6495	0.966203	16.6495	0.966203	16.6495	0.966203	16.6495	0.966203	16.6495	0.966203	16.6495	0.966203	16.6495
0.99605	201.803	14.2057		0.966203	16.3149	0.966203	16.3149	0.966203	16.3149	0.966203	16.3149	0.966203	16.3149	0.966203	16.3149	0.966203	16.3149	0.966203	16.3149	0.966203	16.3149	0.966203	16.3149
0.995753	179.382	13.3933		0.894632	17.2993	0.894632	17.2993	0.894632	17.2993	0.894632	17.2993	0.894632	17.2993	0.894632	17.2993	0.894632	17.2993	0.894632	17.2993	0.894632	17.2993	0.894632	17.2993
0.995724	177.14	13.3094		0.894632	15.4824	0.894632	15.4824	0.894632	15.4824	0.894632	15.4824	0.894632	15.4824	0.894632	15.4824	0.894632	15.4824	0.894632	15.4824	0.894632	15.4824	0.894632	15.4824
0.995635	170.413	13.0542		0.894632	12.9194	0.894632	12.9194	0.894632	12.9194	0.894632	12.9194	0.894632	12.9194	0.894632	12.9194	0.894632	12.9194	0.894632	12.9194	0.894632	12.9194	0.894632	12.9194
0.995605	168.171	12.9681		0.894632	12.5733	0.894632	12.5733	0.894632	12.5733	0.894632	12.5733	0.894632	12.5733	0.894632	12.5733	0.894632	12.5733	0.894632	12.5733	0.894632	12.5733	0.894632	12.5733
0.991002	320.648	17.9066		0.894632	12.3073	0.894632	12.3073	0.894632	12.3073	0.894632	12.3073	0.894632	12.3073	0.894632	12.3073	0.894632	12.3073	0.894632	12.3073	0.894632	12.3073	0.894632	12.3073
0.966203	277.206	16.6495		0.894632	10.9813	0.894632	10.9813	0.894632	10.9813	0.894632	10.9813	0.894632	10.9813	0.894632	10.9813	0.894632	10.9813	0.894632	10.9813	0.894632	10.9813	0.894632	10.9813
0.966203	266.176	16.3149		0.894632	8.48875	0.894632	8.48875	0.894632	8.48875	0.894632	8.48875	0.894632	8.48875	0.894632	8.48875	0.894632	8.48875	0.894632	8.48875	0.894632	8.48875	0.894632	8.48875
0.894632	299.265	17.2993		0.894632	8.35781	0.894632	8.35781	0.894632	8.35781	0.894632	8.35781	0.894632	8.35781	0.894632	8.35781	0.894632	8.35781	0.894632	8.35781	0.894632	8.35781	0.894632	8.35781
0.894632	239.706	15.4824		0.858847	17.4895	0.858847	17.4895	0.858847	17.4895	0.858847	17.4895	0.858847	17.4895	0.858847	17.4895	0.858847	17.4895	0.858847	17.4895	0.858847	17.4895	0.858847	17.4895
0.894632	166.912	12.9194		0.858847	17.0423	0.858847	17.0423	0.858847	17.0423	0.858847	17.0423	0.858847	17.0423	0.858847	17.0423	0.858847	17.0423	0.858847	17.0423	0.858847	17.0423	0.858847	17.0423
0.894632	158.088	12.5733		0.752717	18.1701	0.752717	18.1701	0.752717	18.1701	0.752717	18.1701	0.752717	18.1701	0.752717	18.1701	0.752717	18.1701	0.752717	18.1701	0.752717	18.1701	0.752717	18.1701
0.894632	151.471	12.3073		0.752242	17.1545	0.752242	17.1545	0.752242	17.1545	0.752242	17.1545	0.752242	17.1545	0.752242	17.1545	0.752242	17.1545	0.752242	17.1545	0.752242	17.1545	0.752242	17.1545
0.894632	120.588	10.9813		0.749748	10.2928	0.749748	10.2928	0.749748	10.2928	0.749748	10.2928	0.749748	10.2928	0.749748	10.2928	0.749748	10.2928	0.749748	10.2928	0.749748	10.2928	0.749748	10.2928
0.894632	72.0588	8.48875		0.747253	20.4354	0.747253	20.4354	0.747253	20.4354	0.747253	20.4354	0.747253	20.4354	0.747253	20.4354	0.747253	20.4354	0.747253	20.4354	0.747253	20.4354	0.747253	20.4354
0.894632	69.8529	8.35781		0.744966	15.6514	0.744966	15.6514	0.744966	15.6514	0.744966	15.6514	0.744966	15.6514	0.744966	15.6514	0.744966	15.6514	0.744966	15.6514	0.744966	15.6514	0.744966	15.6514
0.858847	305.882	17.4895		0.744907	15.5075	0.744907	15.5075	0.744907	15.5075	0.744907	15.5075	0.744907	15.5075	0.744907	15.5075	0.744907	15.5075	0.744907	15.5075	0.744907	15.5075	0.744907	15.5075
0.858847	290.441	17.0423		0.744848	15.3622	0.744848	15.3622	0.744848	15.3622	0.744848	15.3622	0.744848	15.3622	0.744848	15.3622	0.744848	15.3622	0.744848	15.3622	0.744848	15.3622	0.744848	15.3622
0.752717	330.151	18.1701		0.744759	15.1417	0.744759	15.1417	0.744759	15.1417	0.744759	15.1417	0.744759	15.1417	0.744759	15.1417	0.744759	15.1417	0.744759	15.1417	0.744759	15.1417	0.744759	15.1417
0.752242	294.277	17.1545		0.74464	14.8426	0.74464	14.8426	0.74464	14.8426	0.74464	14.8426	0.74464	14.8426	0.74464	14.8426	0.74464	14.8426	0.74464	14.8426	0.74464	14.8426	0.74464	14.8426
0.749748	105.942	10.2928		0.74458	14.6908	0.74458	14.6908	0.74458	14.6908	0.74458	14.6908	0.74458	14.6908	0.74458	14.6908	0.74458	14.6908	0.74458	14.6908	0.74458	14.6908	0.74458	14.6908
0.747253	417.607	20.4354		0.744224	13.7446	0.744224	13.7446	0.744224	13.7446	0.744224	13.7446	0.744224	13.7446	0.744224	13.7446	0.744224	13.7446	0.744224	13.7446	0.744224	13.7446	0.744224	13.7446
0.744966	244.966	15.6514		0.744165	13.5805	0.744165	13.5805	0.744165	13.5805	0.744165	13.5805	0.744165	13.5805	0.744165	13.5805	0.744165	13.5805	0.744165	13.5805	0.744165	13.5805	0.744165	13.5805
0.744907	240.482	15.5075		0.744105	13.4144	0.744105	13.4144	0.744105	13.4144	0.744105	13.4144	0.744105	13.4144	0.744105	13.4144	0.744105	13.4144	0.744105	13.4144	0.744105	13.4144	0.744105	13.4144
0.744848	235.998	15.3622		0.743719	12.28	0.743719	12.28	0.743719	12.28	0.743719	12.28	0.743719	12.28	0.743719	12.28	0.743719	12.28	0.743719	12.28	0.743719	12.28	0.743719	12.28
0.744759	229.272	15.1417		0.743452	11.4289	0.743452	11.4289	0.743452	11.4289	0.743452	11.4289	0.743452	11.4289	0.743452	11.4289	0.743452	11.4289	0.743452	11.4289	0.743452	11.4289	0.743452	11.4289
0.74464	220.303	14.8426		0.507008	16.7073	0.507008	16.7073	0.507008	16.7073	0.507008	16.7073	0.507008	16.7073	0.507008	16.7073	0.507008	16.7073	0.507008	16.7073	0.507008	16.7073	0.507008	16.7073
0.74458	215.819	14.6908		0.501069	18.1856	0.501069	18.1856	0.501069	18.1856	0.501069	18.1856	0.501069	18.1856	0.501069	18.1856	0.501069	18.1856	0.501069	18.1856	0.501069	18.1856	0.501069	18.1856
0.744224	188.914	13.7446		0.500891	17.8119	0.500891	17.8119	0.500891	17.8119	0.500891	17.8119	0.500891	17.8119	0.500891	17.8119	0.500891	17.8119	0.500891	17.8119	0.500891	17.8119	0.500891	17.8119
0.744165	184.43	13.5805		0.500386	16.7077	0.500386	16.7077	0.500386	16.7077	0.500386	16.7077	0.500386	16.7077	0.500386	16.7077	0.500386	16.7077	0.500386	16.7077	0.500386	16.7077	0.500386	16.7077
0.744105	179.946	13.4144		0.500327	16.573	0.500327	16.573	0.500327	16.573	0.500327	16.573	0.500327	16.573	0.500327	16.573	0.500327	16.573	0.500327	16.573	0.500327	16.573	0.500327	16.573
0.743719	150.799	12.28		0.499822	15.3801	0.499822	15.3801	0.499822	15.3801	0.499822	15.3801	0.499822	15.3801	0.499822	15.3801	0.499822	15.3801	0.499822	15.3801	0.499822	15.3801	0.499822	15.3801
0.743452	130.62	11.4289		0.498901	12.9245	0.498901	12.9245	0.498901	12.9245	0.498901	12.9245	0.498901	12.9245	0.498901	12.9245	0.498901	12.9245	0.498901	12.9245	0.498901	12.9245	0.498901	12.9245
0.507008	279.132	16.7073		0.495011	19.3217	0.495011	19.3217	0.495011	19.3217	0.495011	19.3217	0.495011	19.3217	0.495011	19.3217	0.495011	19.3217	0.495011	19.3217	0.495011	19.3217	0.495011	19.3217
0.501069	330.715	18.1856		0.494773	18.8519	0.494773	18.8519	0.494773	18.8519	0.494773	18.8519	0.494773	18.8519	0.494773	18.8519	0.494773	18.8519	0.494773	18.8519	0.494773	18.8519	0.494773	18.8519
0.500891	317.263	17.8119		0.493467	16.0231	0.493467	16.0231	0.493467	16.0231	0.493467	16.0231	0.493467	16.0231	0.493467	16.0231	0.493467	16.0231	0.493467	16.0231	0.493467	16.0231	0.493467	16.0231
0.500386	279.147	16.7077		0.493437	15.953	0.493437	15.953	0.493437	15.953	0.493437	15.953	0.493437	15.953	0.493437	15.953	0.493437	15.953	0.493437	15.953	0.493437	15.953	0.493437	15.953
0.500327	274.663	16.573		0.492784	14.3239	0.492784	14.3239	0.492784	14.3239	0.492784	14.3239	0.492784	14.3239	0.492784	14.3239	0.492784	14.3239	0.492784	14.3239	0.492784	14.3239	0.492784	14.3239
0.499822	236.547	15.3801		0.492784	14.3239	0.492784	14.3239	0.492784	14.3239	0.492784	14.3239	0.492784	14.3239	0.492784	14.3239	0.492784	14.3239	0.492784	14.3239	0.492784	14.3239	0.492784	14.3239
0.498901	167.043	12.9245		0.492784	14.3239	0.492784	14.3239	0.492784	14.3239	0.492784	14.3239	0.492784	14.3239	0.492784	14.3239	0.492784	14.3239	0.492784	14.3239	0.492784	14.3239	0.492784	14.3239
0.495011	373.33	19.3217		0.250015	19.3938	0.250015	19.3938	0.250015	19.3938	0.250015	19.3938	0.250015	19.3938	0.250015	19.3938	0.250015	19.3938	0.250015	19.3938	0.250015	19.3938	0.250015	19.3938
0.494773	355.393	18.8519		0.249896	19.1612	0.249896	19.1612	0.249896	19.1612	0.249896	19.1612	0.249896	19.1612	0.249896	19.1612	0.249896	19.1612	0.249896	19.1612	0.249896	19.1612	0.249896	19.1612
0.493467	256.741	16.0231		0.24951	18.3849	0.24951	18.3849	0.24951	18.3849	0.24951	18.3849	0.24951	18.3849	0.24951	18.3849	0.24951	18.3849	0.24951	18.3849	0.24951	18.3849	0.24951	18.3849
0.493437	254.499	15.953		0.24951	18.3849	0.24951	18.3849	0.24951	18.3849	0.24951	18.3849	0.24951	18.3849	0.24951	18.3849	0.24951	18.3849	0.24951	18.3849	0.24951	18.3849	0.24951	18.3849
0.492784	205.173	14.3239		0.249451	18.2626	0.249451	18.2626	0.249451	18.2626	0.249451	18.2626	0.249451	18.2626	0.249451	18.2626	0.249451	18.2626	0.249451	18.2626	0.249451	18.2626	0.249451	18.2626
0.492784	205.173	14.3239		0.249065	17.4463	0.249065	17.4463	0.249065	17.4463	0.249065	17.4463	0.249065	17.4463	0.249065	17.4463	0.249065	17.4463	0.249065	17.4463	0.249065	17.4463	0.249065	17.4463
0.492784	205.173	14.3239		0.248975	17.2525	0.248975	17.2525	0.248975	17.2525	0.248975	17.2525	0.248975	17.2525	0.248975	17.2525	0.248975	17.2525	0.248975	17.2525	0.248975	17.2525	0.248975	17.2525
0.250015	376.121	19.3938		0.248857	16.9906	0.248857	16.9906	0.248857	16.9906	0.248857	16.9906	0.248857	16.9906	0.248857	16.9906	0.248857	16.9906	0.248857	16.9906	0.248857	16.9906	0.248857	16.9906
0.249896	367.153	19.1612		0.248797	16.8581	0.248797	16.8581	0.248797	16.8581	0.248797	16.8581	0.248797	16.8581	0.248797	16.8581	0.248797	16.8581	0.248797	16.8581	0.248797	16.8581	0.248797	16.8581
0.24951	338.006	18.3849		0.248292	15.6869	0.248292	15.6869	0.248292	15.6869	0.248292	15.6869	0.248292	15.6869	0.248292	15.6869	0.248292	15.6869	0.248292	15.6869	0.248292	15.6869	0.248292	15.6869
0.24951	338.006	18.3849		0.248085	15.1785	0.248085	15.1785	0.248085	15.1785	0.248085	15.1785	0.248085	15.1785	0.248085	15.1785	0.248085	15.1785	0.248085	15.1785	0.248085	15.1785	0.248085	15.1785
0.249451	333.521	18.2626		0.247966	14.8801	0.247966	14.8801	0.247966	14.8801	0.247966	14.8801	0.247966	14.8801	0.247966	14.8801	0.247966	14.8801	0.247966	14.8801	0.247966	14.8801	0.247966	14.8801
0.249065	304.374	17.4463		0.247817	14.4985	0.247817	14.4985	0.247817	14.4985	0.247817	14.4985	0.247817	14.4985	0.247817	14.4985	0.247817	14.4985	0.247817	14.4985	0.247817	14.4985	0.247817	14.4985
0.248975	297.648	17.2525		0.244818	21.9945	0.244818	21.9945	0.244818	21.9945	0.244818	21.9945	0.244818	21.9945	0.244818	21.9945	0.244818	21.9945	0.244818	21.9945	0.244818	21.9945	0.244818	21.9945
0.248857	288.68	16.9906		0.244076	20.681	0.244076	20.681	0.244076	20.681	0.244076	20.681	0.244076	20.681	0.244076	20.681	0.244076	20.681	0.244076	20.681	0.244076	20.681	0.244076	20.681
0.248797	284.196	16.8581		0.0985406	17.5587	0.0985406	17.5587	0.0985406	17.5587	0.0985406	17.5587	0.0985406	17.5587	0.0985406	17.5587	0.0985406	17.5587	0.0985406	17.5587	0.0985406	17.5587	0.0985406	17.5587
0.248292	246.08	15.6869		0.0930421	20.2902	0.0930421	20.2902	0.0930421	20.2902	0.0930421	20.2902	0.0930421	20.2902	0.0930421	20.2902	0.0930421	20.2902	0.0930421	20.2902	0.0930421	20.2902	0.0930421	20.2902
0.248085	230.385	15.1785		0.090171	17.7677	0.090171	17.7677	0.090171	17.7677	0.090171	17.7677	0.090171	17.7677	0.090171	17.7677	0.090171	17.7677	0.090171	17.7677	0.090171	17.7677	0.090171	17.7677
0.247966	221.417	14.8801		0.086441	19.0384	0.086441	19.0384	0.086441	19.0384	0.086441	19.0384	0.086441	19.0384	0.086441	19.0384	0.086441	19.0384	0.086441	19.0384	0.086441	19.0384	0.086441	19.0384
0.247817	210.207	14.4985		0.0864251	17.061	0.0864251	17.061	0.0864251	17.061	0.0864251	17.061	0.0864251	17.061	0.0864251	17.061	0.0864251	17.061	0.0864251	17.061	0.0864251	17.061	0.0864251	17.061
0.244818	483.756	21.9945		0.0850556	23.2313	0.0850556	23.2313	0.0850556	23.2313	0.0850556	23.2313	0.0850556	23.2313	0.0850556	23.2313	0.0850556	23.2313	0.0850556	23.2313	0.0850556	23.2313	0.0850556	23.2313
0.244076	427.704	20.681		0.0848665	22.1464	0.0848665	22.1464	0.0848665	22.1464	0.0848665	22.1464	0.0848665	22.1464	0.0848665	22.1464	0.0848665	22.1464	0.0848665	22.1464	0.0848665	22.1464	0.0848665	22.1464
0.0985406	308.308	17.5587		0.0848473	20.1074	0.0848473	20.1074	0.0848473	20.1074	0.0848473	20.1074	0.0848473	20.1074	0.0848473	20.1074	0.0848473	20.1074	0.0848473	20.1074	0.0848473	20.1074	0.0848473	20.1074
0.0930421	411.692	20.2902		0.0846533	18.2462	0.0846533	18.2462	0.0846533	18.2462	0.0846533	18.2462	0.0846533	18.2462	0.0846533	18.2462	0.0846533	18.2462	0.0846533	18.2462	0.0846533	18.2462	0.0846533	18.2462
0.090171	315.692	17.7677		0.0846363	16.0192	0.0846363	16.0192	0.0846363	16.0192	0.0846363	16.0192	0.0846363	16.0192	0.0846363	16.0192	0.0846363	16.0192	0.0846363	16.0192	0.0846363	16.0192	0.0846363	16.0192
0.086441	362.462	19.0384		0.0818062	18.5804	0.0818062	18.5804	0.0818062	18.5804	0.0818062	18.5804	0.0818062	18.5804	0.0818062	18.5804	0.0818062	18.5804	0.0818062	18.5804	0.0818062	18.5804	0.0818062	18.5804
0.0864251	291.077	17.061		0.0628939	14.1421	0.0628939	14.1421	0.0628939	14.1421	0.0628939	14.1421	0.0628939	14.1421	0.0628939	14.1421	0.0628939	14.1421	0.0628939	14.1421	0.0628939	14.1421	0.0628939	14.1421
0.0850556	539.692	23.2313		0.0589804	14.9048	0.0589804	14.9048	0.0589804	14.9048	0.0589804	14.9048	0.0589804	14.9048	0.0589804	14.9048	0.0589804	14.9048	0.0589804	14.9048	0.0589804	14.9048	0.0589804	14.9048
0.0848665	490.462	22.1464		0.0588308	18.7124	0.0588308	18.7124	0.0588308	18.7124	0.0588308	18.7124	0.0588308	18.7124	0.0588308	18.7124	0.0588308	18.7124	0.0588308	18.7124	0.0588308	18.7124	0.0588308	18.7124
0.0848473	404.308	20.1074		0.0574316	21.5835	0.0574316	21.5835	0.0574316	21.5835	0.0574316	21.5835	0.0574316	21.5835	0.0574316	21.5835	0.0574316	21.5835	0.0574316	21.5835	0.0574316	21.5835	0.0574316	21.5835
0.0846533	332.923	18.2462		0.0573965	17.5587	0.0573965	17.5587	0.0573965	17.5587	0.0573965	17.5587	0.0573965	17.5587	0.0573965	17.5587	0.0573965	17.5587	0.0573965	17.5587	0.0573965	17.5587	0.0573965	17.5587
0.0846363	256.615	16.0192		0.0573757	14.655	0.0573757	14.655	0.0573757	14.655	0.0573757	14.655	0.0573757	14.655	0.0573757	14.655	0.0573757	14.655	0.0573757	14.655	0.0573757	14.655	0.0573757	14.655
0.0818062	345.231	18.5804		0.0559552	15.3121	0.0559552	15.3121	0.0559552	15.3121	0.0559552	15.3121	0.0559552	15.3121	0.0559552	15.3121	0.0559552	15.3121	0.0559552	15.3121	0.0559552	15.3121	0.0559552	15.3121
0.0628939	200	14.1421		0.0548799	14.3151	0.0548799	14.3151	0.0548799	14.3151	0.0548799	14.3151	0.0548799	14.3151	0.0548799	14.3151	0.0548799	14.3151	0.0548799	14.3151	0.0548799	14.3151	0.0548799	14.3151
0.0589804	222.154	14.9048		0.0547166	16.4738	0.0547166	16.4738	0.0547166	16.4738	0.0547166	16.4738	0.0547166	16.4738	0.0547166	16.4738	0.0547166	16.4738	0.0547166	16.4738	0.0547166	16.4738	0.0547166	16.4738
0.0588308	350.154	18.7124		0.0543686	17.5587	0.0543686	17.5587	0.0543686	17.5587	0.0543686	17.5587	0.0543686	17.5587	0.0543686	17.5587	0.0543686	17.5587	0.0543686	17.5587	0.0543686	17.5587	0.0543686	17.5587
0.0574316	465.846	21.5835		0.0520488	16.9887	0.0520488	16.9887	0.0520488	16.9887	0.0520488	16.9887	0.0520488	16.9887	0.0520488	16.9887	0.0520488	16.9887	0.0520488	16.9887	0.0520488	16.9887	0.0520488	16.9887
0.0573965	308.308	17.5587		0.0465256	16.7699	0.0465256	16.7699	0.0465256	16.7699	0.0465256	16.7699	0.0465256	16.7699	0.0465256	16.7699	0.0465256	16.7699	0.0465256	16.7699	0.0465256	16.7699	0.0465256	16.7699
0.0573757	214.769	14.655		0.0438369	14.3151	0.0438369	14.3151	0.0438369	14.3151	0.0438369	14.3151	0.0438369	14.3151	0.0438369	14.3151	0.0438369	14.3151	0.0438369	14.3151	0.0438369	14.3151	0.0438369	14.3151
0.0559552	234.462	15.3121		0.0426186	18.2462	0.0426186	18.2462	0.0426186	18.2462	0.0426186	18.2462	0.0426186	18.2462	0.0426186	18.2462	0.0426186	18.2462	0.0426186	18.2462	0.0426186	18.2462	0.0426186	18.2462
0.0548799	204.923	14.3151		0.0410534	22.4225	0.0410534	22.4225	0.0410534	22.4225	0.0410534	22.4225	0.0410534	22.4225	0.0410534	22.4225	0.0410534	22.4225	0.0410534	22.4225	0.0410534	22.4225	0.0410534	22.4225
0.0547166	271.385	16.4738		0.0410381	20.829	0.0410381	20.829	0.0410381	20.829	0.0410381	20.829	0.0410381	20.829	0.0410381	20.829	0.0410381	20.829	0.0410381	20.829	0.0410381	20.829	0.0410381	20.829
0.0543686	308.308	17.5587		0.0410074	17.2047	0.0410074	17.2047	0.0410074	17.2047	0.0410074	17.2047	0.0410074	17.2047	0.0410074	17.2047	0.0410074	17.2047	0.0410074	17.2047	0.0410074	17.2047	0.0410074	17.2047
0.0520488	288.615	16.9887		0.0409849	13.967	0.0409849	13.967	0.0409849	13.967	0.0409849	13.967	0.0409849	13.967	0.0409849	13.967	0.0409849	13.967	0.0409849	13.967	0.0409849	13.967	0.0409849	13.967
0.0465256	281.231	16.7699		0.0397732	18.7781	0.0397732	18.7781	0.0397732	18.7781	0.0397732	18.7781	0.0397732	18.7781	0.0397732	18.7781	0.0397732	18.7781	0.0397732	18.7781	0.0397732	18.7781	0.0397732	18.7781
0.0438369	204.923	14.3151		0.0381861	20.5913	0.0381861	20.5913	0.0381861	20.5913	0.0381861	20.5913	0.0381861	20.5913	0.0381861	20.5913	0.0381861	20.5913	0.0381861	20.5913	0.0381861	20.5913	0.0381861	20.5913
0.0426186	332.923	18.2462		0.0381664	18.3135	0.0381664	18.3135	0.0381664	18.3135	0.0381664	18.3135	0.0381664	18.3135	0.0381664	18.3135	0.0381664	18.3135	0.0381664	18.3135	0.0381664	18.3135	0.0381664	18.3135
0.0410534	502.769	22.4225		0.0376276	17.7677	0.0376276	17.7677	0.0376276	17.7677	0.0376276	17.7677	0.0376276	17.7677	0.0376276	17.7677	0.0376276	17.7677	0.0376276	17.7677	0.0376276	17.7677	0.0376276	17.7677
0.0410381	433.846	20.829		0.0370938	17.8369	0.0370938	17.8369	0.0370938	17.8369	0.0370938	17.8369	0.0370938	17.8369	0.0370938	17.8369	0.0370938	17.8369	0.0370938	17.8369	0.0370938	17.8369	0.0370938	17.8369
0.0410074	296	17.2047		0.0353083	17.276	0.0353083	17.276	0.0353083	17.276	0.0353083	17.276	0.0353083	17.276	0.0353083	17.276	0.0353083	17.276	0.0353083	17.276	0.0353083	17.276	0.0353083	17.276
0.0409849	195.077	13.967		0.0328383	20.1074	0.0328383	20.1074	0.0328383	20.1074	0.0328383	20.1074	0.0328383	20.1074	0.0328383	20.1074	0.0328383	20.1074	0.0328383	20.1074	0.0328383	20.1074	0.0328383	20.1074
0.0397732	352.615	18.7781		0.0317263	14.4861	0.0317263	14.4861	0.0317263	14.4861	0.0317263	14.4861	0.0317263	14.4861	0.0317263	14.4861	0.0317263	14.4861	0.0317263	14.4861	0.0317263	14.4861	0.0317263	14.4861
0.0381861	424	20.5913		0.0303201	17.133	0.0303201	17.133	0.0303201	17.133	0.0303201	17.133	0.0303201	17.133	0.0303201	17.133	0.0303201	17.133	0.0303201	17.133	0.0303201	17.133	0.0303201	17.133
0.0381664	335.385	18.3135		0.0302165	25.0661	0.0302165	25.0661	0.0302165	25.0661	0.0302165	25.0661	0.0302165	25.0661	0.0302165	25.0661	0.0302165	25.0661	0.0302165	25.0661	0.0302165	25.0661	0.0302165	25.0661
0.0376276	315.692	17.7677		0.0301189	13.7896	0.0301189	13.7896	0.0301189	13.7896	0.0301189	13.7896	0.0301189	13.7896	0.0301189	13.7896	0.0301189	13.7896	0.0301189	13.7896	0.0301189	13.7896	0.0301189	13.7896
0.0370938	318.154	17.8369		0.0285231	14.9048	0.0285231	14.9048	0.0285231	14.9048	0.0285231	14.9048	0.0285231	14.9048	0.0285231	14.9048	0.0285231	14.9048	0.0285231	14.9048	0.0285231	14.9048	0.0285231	14.9048
0.0353083	298.462	17.276		0.0267627	17.7677	0.0267627	17.7677	0.0267627	17.7677	0.0267627	17.7677	0.0267627	17.7677	0.0267627	17.7677	0.0267627	17.7677	0.0267627	17.7677	0.0267627	17.7677	0.0267627	17.7677
0.0328383	404.308	20.1074		0.0246336	18.7781	0.0246336	18.7781	0.0246336	18.7781	0.0246336	18.7781	0.0246336	18.7781	0.0246336	18.7781	0.0246336	18.7781	0.0246336	18.7781	0.0246336	18.7781	0.0246336	18.7781
0.0317263	209.846	14.4861		0.0244752	21.0055	0.0244752	21.0055	0.0244752	21.0055	0.0244752	21.0055	0.0244752	21.0055	0.0244752	21.0055	0.0244752	21.0055	0.0244752	21.0055	0.0244752	21.0055	0.0244752	21.0055
0.0303201	293.538	17.133		0.0233589	15.0691	0.0233589	15.0691	0.0233589	15.0691	0.0233589	15.0691	0.0233589	15.0691	0.0233589	15.0691	0.0233589	15.0691	0.0233589	15.0691	0.0233589	15.0691	0.0233589	15.0691
0.0302165	628.308	25.0661		0.0220847	30.0666	0.0220847	30.0666	0.0220847	30.0666	0.0220847	30.0666	0.0220847	30.0666	0.0220847	30.0666	0.0220847	30.0666	0.0220847	30.0666	0.0220847	30.0666	0.0220847	30.0666
0.0301189	190.154	13.7896		0.0219866	21.5264	0.0219866	21.5264	0.0219866	21.5264	0.0219866	21.5264	0.0219866	21.5264	0.0219866	21.5264	0.0219866	21.5264	0.0219866	21.5264	0.0219866	21.5264	0.0219866	21.5264
0.0285231	222.154	14.9048		0.0218419	24.7697	0.0218419	24.7697	0.0218419	24.7697	0.0218419	24.7697	0.0218419	24.7697	0.0218419	24.7697	0.0218419	24.7697	0.0218419	24.7697	0.0218419	24.7697	0.0218419	24.7697
0.0267627	315.692	17.7677		0.0217679	16.7699	0.0217679	16.7699	0.0217679	16.7699	0.0217679	16.7699	0.0217679	16.7699	0.0217679	16.7699	0.0217679	16.7699	0.0217679	16.7699	0.0217679	16.7699	0.0217679	16.7699
0.0246336	352.615	18.7781		0.0217487	13.967	0.0217487	13.967	0.0217487	13.967	0.0217487	13.967	0.0217487	13.967	0.0217487	13.967	0.0217487	13.967	0.0217487	13.967	0.0217487	13.967	0.0217487	13.967
0.0244752	441.231	21.0055		0.0190584	10.5539	0.0190584	10.5539	0.0190584	10.5539	0.0190584	10.5539	0.0190584	10.5539	0.0190584	10.5539	0.0190584	10.5539	0.0190584	10.5539	0.0190584	10.5539	0.0190584	10.5539
0.0233589	227.077	15.0691		0.00731445	12.7702	0.00731445	12.7702	0.00731445	12.7702	0.00731445	12.7702	0.00731445	12.7702	0.00731445	12.7702	0.00731445	12.7702	0.00731445	12.7702	0.00731445	12.7702	0.00731445	12.7702
0.0220847	904	30.0666		0.00711387	7.88377	0.00711387	7.88377	0.00711387	7.88377	0.00711387	7.88377	0.00711387	7.88377	0.00711387	7.88377	0.00711387	7.88377	0.00711387	7.88377	0.00711387	7.88377	0.00711387	7.88377
0.0219866	463.385	21.5264		0.00701522	20.4714	0.00701522	20.4714	0.00701522	20.4714	0.00701522	20.4714	0.00701522	20.4714	0.00701522	20.4714	0.00701522	20.4714	0.00701522	20.4714	0.00701522	20.4714	0.00701522	20.4714
0.0218419	613.538	24.7697		0.0069933	17.9057	0.0069933	17.9057	0.0069933	17.9057	0.0069933	17.9057	0.0069933	17.9057	0.0069933	17.9057	0.0069933	17.9057	0.0069933	17.9057	0.0069933	17.9057	0.0069933	17.9057
0.0217679	281.231	16.7699		0.00698234	16.4738	0.00698234	16.4738	0.00698234	16.4738	0.00698234	16.4738	0.00698234	16.4738	0.00698234	16.4738	0.00698234	16.4738	0.00698234	16.4738	0.00698234	16.4738	0.00698234	16.4738
0.0217487	195.077	13.967		0.00696974	14.655	0.00696974	14.655	0.00696974	14.655	0.00696974	14.655	0.00696974	14.655	0.00696974	14.655	0.00696974	14.655	0.00696974	14.655	0.00696974	14.655	0.00696974	14.655
0.0190584	111.385	10.5539		0.00677189	11.2318	0.00677189	11.2318	0.00677189	11.2318	0.00677189	11.2318	0.00677189	11.2318	0.00677189	11.2318	0.00677189	11.2318	0.00677189	11.2318	0.00677189	11.2318	0.00677189	11.2318
0.00731445	163.077	12.7702		0.0066157	14.9872	0.0066157	14.9872	0.0066157	14.9872	0.0066157	14.9872	0.0066157	14.9872	0.0066157	14.9872	0.0066157	14.9872	0.0066157	14.9872	0.0066157	14.9872	0.0066157	14.9872
0.00711387	62.1538	7.88377		0.00659433	11.3409	0.00659433	11.3409	0.00659433	11.3409	0.00659433	11.3409	0.00659433	11.3409	0.00659433	11.3409	0.00659433	11.3409	0.00659433	11.3409	0.00659433	11.3409	0.00659433	11.3409
0.00701522	419.077	20.4714		0.00625071	13.61	0.00625071	13.61	0.00625071	13.61	0.00625071	13.61	0.00625071	13.61	0.00625071	13.61	0.00625071	13.61	0.00625071	13.61	0.00625071	13.61	0.00625071	13.61
0.0069933	320.615	17.9057		0.00624742	13.0561	0.00624742	13.0561	0.00624742	13.0561	0.00624742	13.0561	0.00624742	13.0561	0.00624742	13.0561	0.00624742	13.0561	0.00624742	13.0561	0.00624742	13.0561	0.00624742	13.0561
0.00698234	271.385	16.4738		0.00609342	16.6964	0.00609342	16.6964	0.00609342	16.6964	0.00609342	16.6964	0.00609342	16.6964	0.00609342	16.6964	0.00609342	16.6964	0.00609342	16.6964	0.00609342	16.6964	0.00609342	16.6964
0.00696974	214.769	14.655		0.00609123	16.3989	0.00609123	16.3989	0.00609123	16.3989	0.00609123	16.3989	0.00609123	16.3989	0.00609123	16.3989	0.00609123	16.3989	0.00609123	16.3989	0.00609123	16.3989	0.00609123	16.3989
0.00677189	126.154	11.2318		0.00607753	14.4009	0.00607753	14.4009	0.00607753	14.4009	0.00607753	14.4009	0.00607753	14.4009	0.00607753	14.4009	0.00607753	14.4009	0.00607753	14.4009	0.00607753	14.4009	0.00607753	14.4009
0.0066157	224.615	14.9872		0.00606109	11.5559	0.00606109	11.5559	0.00606109	11.5559	0.00606109	11.5559	0.00606109	11.5559	0.00606109	11.5559	0.00606109	11.5559	0.00606109	11.5559	0.00606109	11.5559	0.00606109	11.5559
0.00659433	128.615	11.3409		0.00589722	14.0548	0.00589722	14.0548	0.00589722	14.0548	0.00589722	14.0548	0.00589722	14.0548	0.00589722	14.0548	0.00589722	14.0548	0.00589722	14.0548	0.00589722	14.0548	0.00589722	14.0548
0.00625071	185.231	13.61		0.00574487	17.6983	0.00574487	17.6983	0.00574487	17.6983	0.00574487	17.6983	0.00574487	17.6983	0.00574487	17.6983	0.00574487	17.6983	0.00574487	17.6983	0.00574487	17.6983	0.00574487	17.6983
0.00624742	170.462	13.0561		0.00574103	17.2047	0.00574103	17.2047	0.00574103	17.2047	0.00574103	17.2047	0.00574103	17.2047	0.00574103	17.2047	0.00574103	17.2047	0.00574103	17.2047	0.00574103	17.2047	0.00574103	17.2047
0.00609342	278.769	16.6964		0.00573665	16.6225	0.00573665	16.6225	0.00573665	16.6225	0.00573665	16.6225	0.00573665	16.6225	0.00573665	16.6225	0.00573665	16.6225	0.00573665	16.6225	0.00573665	16.6225	0.00573665	16.6225
0.00609123	268.923	16.3989		0.00572623	15.1505	0.00572623	15.1505	0.00572623	15.1505	0.00572623	15.1505	0.00572623	15.1505	0.00572623	15.1505	0.00572623	15.1505	0.00572623	15.1505	0.00572623	15.1505	0.00572623	15.1505
0.00607753	207.385	14.4009		0.00571144	12.7702	0.00571144	12.7702	0.00571144	12.7702	0.00571144	12.7702	0.00571144	12.7702	0.00571144	12.7702	0.00571144	12.7702	0.00571144	12.7702	0.00571144	12.7702	0.00571144	12.7702
0.00606109	133.538	11.5559		0.00558046	19.359	0.00558046	19.359	0.00558046	19.359	0.00558046	19.359	0.00558046	19.359	0.00558046	19.359	0.00558046	19.359	0.00558046	19.359	0.00558046	19.359	0.00558046	19.359
0.00589722	197.538	14.0548		0.00556621	17.6286	0.00556621	17.6286	0.00556621	17.6286	0.00556621	17.6286	0.00556621	17.6286	0.00556621	17.6286	0.00556621	17.6286	0.00556621	17.6286	0.00556621	17.6286	0.00556621	17.6286
0.00574487	313.231	17.6983		0.00556127	16.9887	0.00556127	16.9887	0.00556127	16.9887	0.00556127	16.9887	0.00556127	16.9887	0.00556127	16.9887	0.00556127	16.9887	0.00556127	16.9887	0.00556127	16.9887	0.00556127	16.9887
0.00574103	296	17.2047		0.00555525	16.1722	0.00555525	16.1722	0.00555525	16.1722	0.00555525	16.1722	0.00555525	16.1722	0.00555525	16.1722	0.00555525	16.1722	0.00555525	16.1722	0.00555525	16.1722	0.00555525	16.1722
0.00573665	276.308	16.6225		0.00555415	16.0192	0.00555415	16.0192	0.00555415	16.0192	0.00555415	16.0192	0.00555415	16.0192	0.00555415	16.0192	0.00555415	16.0192	0.00555415	16.0192	0.00555415	16.0192	0.00555415	16.0192
0.00572623	229.538	15.1505		0.00554703	14.9872	0.00554703	14.9872	0.00554703	14.9872	0.00554703	14.9872	0.00554703	14.9872	0.00554703	14.9872	0.00554703	14.9872	0.00554703	14.9872	0.00554703	14.9872	0.00554703	14.9872
0.00571144	163.077	12.7702		0.00554538	14.7388	0.00554538	14.7388	0.00554538	14.7388	0.00554538	14.7388	0.00554538	14.7388	0.00554538	14.7388	0.00554538	14.7388	0.00554538	14.7388	0.00554538	14.7388	0.00554538	14.7388
0.00558046	374.769	19.359		0.00553771	13.5192	0.00553771	13.5192	0.00553771	13.5192	0.00553771	13.5192	0.00553771	13.5192	0.00553771	13.5192	0.00553771	13.5192	0.00553771	13.5192	0.00553771	13.5192	0.00553771	13.5192
0.00556621	310.769	17.6286		0.00552182	10.5539	0.00552182	10.5539	0.00552182	10.5539	0.00552182	10.5539	0.00552182	10.5539	0.00552182	10.5539	0.00552182	10.5539	0.00552182	10.5539	0.00552182	10.5539	0.00552182	10.5539
0.00556127	288.615	16.9887		0.00542262	21.5835	0.00542262	21.5835	0.00542262	21.5835	0.00542262	21.5835	0.00542262	21.5835	0.00542262	21.5835	0.00542262	21.5835	0.00542262	21.5835	0.00542262	21.5835	0.00542262	21.5835
0.00555525	261.538	16.1722		0.00538042	16.6225	0.00538042	16.6225	0.00538042	16.6225	0.00538042	16.6225	0.00538042	16.6225	0.00538042	16.6225	0.00538042	16.6225	0.00538042	16.6225	0.00538042	16.6225	0.00538042	16.6225
0.00555415	256.615	16.0192		0.00537001	15.1505	0.00537001	15.1505	0.00537001	15.1505	0.00537001	15.1505	0.00537001	15.1505	0.00537001	15.1505	0.00537001	15.1505	0.00537001	15.1505	0.00537001	15.1505	0.00537001	15.1505
0.00554703	224.615	14.9872		0.00536836	14.9048	0.00536836	14.9048	0.00536836	14.9048	0.00536836	14.9048	0.00536836	14.9048	0.00536836	14.9048	0.00536836	14.9048	0.00536836	14.9048	0.00536836	14.9048	0.00536836	14.9048
0.00554538	217.231	14.7388		0.00536124	13.7896	0.00536124	13.7896	0.00536124	13.7896	0.00536124	13.7896	0.00536124	13.7896	0.00536124	13.7896	0.00536124	13.7896	0.00536124	13.7896	0.00536124	13.7896	0.00536124	13.7896
0.00553771	182.769	13.5192		0.00535795	13.2433	0.00535795	13.2433	0.00535795	13.2433	0.00535795	13.2433	0.00535795	13.2433	0.00535795	13.2433	0.00535795	13.2433	0.00535795	13.2433	0.00535795	13.2433	0.00535795	13.2433
0.00552182	111.385	10.5539		0.0053574	13.15	0.0053574	13.15	0.0053574	13.15	0.0053574	13.15	0.0053574	13.15	0.0053574	13.15	0.0053574	13.15	0.0053574	13.15	0.0053574	13.15	0.0053574	13.15
0.00542262	465.846	21.5835		0.00535466	12.6734	0.00535466	12.6734	0.00535466	12.6734	0.00535466	12.6734	0.00535466	12.6734	0.00535466	12.6734	0.00535466	12.6734	0.00535466	12.6734	0.00535466	12.6734	0.00535466	12.6734
0.00538042	276.308	16.6225		0.00535302	12.3786	0.00535302	12.3786	0.00535302	12.3786	0.00535302	12.3786	0.00535302	12.3786	0.00535302	12.3786	0.00535302	12.3786	0.00535302	12.3786	0.00535302	12.3786	0.00535302	12.3786
0.00537001	229.538	15.1505		0.00534754	11.3409	0.00534754	11.3409	0.00534754	11.3409	0.00534754	11.3409	0.00534754	11.3409	0.00534754	11.3409	0.00534754	11.3409	0.00534754	11.3409	0.00534754	11.3409	0.00534754	11.3409
0.00536836	222.154	14.9048		0.00533055	7.23241	0.00533055	7.23241	0.00533055	7.23241	0.00533055	7.23241	0.00533055	7.23241	0.00533055	7.23241	0.00533055	7.23241	0.00533055	7.23241	0.00533055	7.23241	0.00533055	7.23241
0.00536124	190.154	13.7896		0.00520012	16.3236	0.00520012	16.3236	0.00520012	16.3236	0.00520012	16.3236	0.00520012	16.3236	0.00520012	16.3236	0.00520012	16.3236	0.00520012	16.3236	0.00520012	16.3236	0.00520012	16.3236
0.00535795	175.385	13.2433		0.00518532	14.1421	0.00518532	14.1421	0.00518532	14.1421	0.00518532	14.1421	0.00518532	14.1421	0.00518532	14.1421	0.00518532	14.1421	0.00518532	14.1421	0.00518532	14.1421	0.00518532	14.1421
0.0053574	172.923	13.15		0.00517217	11.8711	0.00517217	11.8711	0.00517217	11.8711	0.00517217	11.8711	0.00517217	11.8711	0.00517217	11.8711	0.00517217	11.8711	0.00517217	11.8711	0.00517217	11.8711	0.00517217	11.8711
0.00535466	160.615	12.6734		0.00501652	15.5514	0.00501652	15.5514	0.00501652	15.5514	0.00501652	15.5514	0.00501652	15.5514	0.00501652	15.5514	0.00501652	15.5514	0.00501652	15.5514	0.00501652	15.5514	0.00501652	15.5514
0.00535302	153.231	12.3786		0.00501269	14.9872	0.00501269	14.9872	0.00501269	14.9872	0.00501269	14.9872	0.00501269	14.9872	0.00501269	14.9872	0.00501269	14.9872	0.00501269	14.9872	0.00501269	14.9872	0.00501269	14.9872
0.00534754	128.615	11.3409		0.00500995	14.5708	0.00500995	14.5708	0.00500995	14.5708	0.00500995	14.5708	0.00500995	14.5708	0.00500995	14.5708	0.00500995	14.5708	0.00500995	14.5708	0.00500995	14.5708	0.00500995	14.5708
0.00533055	52.3077	7.23241		0.0050083	14.3151	0.0050083	14.3151	0.0050083	14.3151	0.0050083	14.3151	0.0050083	14.3151	0.0050083	14.3151	0.0050083	14.3151	0.0050083	14.3151	0.0050083	14.3151	0.0050083	14.3151
0.00520012	266.462	16.3236		0.00499022	11.1217	0.00499022	11.1217	0.00499022	11.1217	0.00499022	11.1217	0.00499022	11.1217	0.00499022	11.1217	0.00499022	11.1217	0.00499022	11.1217	0.00499022	11.1217	0.00499022	11.1217
0.00518532	200	14.1421		0.00484663	16.6964	0.00484663	16.6964	0.00484663	16.6964	0.00484663	16.6964	0.00484663	16.6964	0.00484663	16.6964	0.00484663	16.6964	0.00484663	16.6964	0.00484663	16.6964	0.00484663	16.6964
0.00517217	140.923	11.8711		0.00447341	14.2289	0.00447341	14.2289	0.00447341	14.2289	0.00447341	14.2289	0.00447341	14.2289	0.00447341	14.2289	0.00447341	14.2289	0.00447341	14.2289	0.00447341	14.2289	0.00447341	14.2289
0.00501652	241.846	15.5514		0.00447013	13.7001	0.00447013	13.7001	0.00447013	13.7001	0.00447013	13.7001	0.00447013	13.7001	0.00447013	13.7001	0.00447013	13.7001	0.00447013	13.7001	0.00447013	13.7001	0.00447013	13.7001
0.00501269	224.615	14.9872		0.00430023	14.9872	0.00430023	14.9872	0.00430023	14.9872	0.00430023	14.9872	0.00430023	14.9872	0.00430023	14.9872	0.00430023	14.9872	0.00430023	14.9872	0.00430023	14.9872	0.00430023	14.9872
0.00500995	212.308	14.5708		0.00393414	13.4279	0.00393414	13.4279	0.00393414	13.4279	0.00393414	13.4279	0.00393414	13.4279	0.00393414	13.4279	0.00393414	13.4279	0.00393414	13.4279	0.00393414	13.4279	0.00393414	13.4279
0.0050083	204.923	14.3151		0.00392318	11.4489	0.00392318	11.4489	0.00392318	11.4489	0.00392318	11.4489	0.00392318	11.4489	0.00392318	11.4489	0.00392318	11.4489	0.00392318	11.4489	0.00392318	11.4489	0.00392318	11.4489
0.00499022	123.692	11.1217		0.00391167	8.9098	0.00391167	8.9098	0.00391167	8.9098	0.00391167	8.9098	0.00391167	8.9098	0.00391167	8.9098	0.00391167	8.9098	0.00391167	8.9098	0.00391167	8.9098	0.00391167	8.9098
0.00484663	278.769	16.6964		0.00379385	18.7124	0.00379385	18.7124	0.00379385	18.7124	0.00379385	18.7124	0.00379385	18.7124	0.00379385	18.7124	0.00379385	18.7124	0.00379385	18.7124	0.00379385	18.7124	0.00379385	18.7124
0.00447341	202.462	14.2289		0.00377576	16.3989	0.00377576	16.3989	0.00377576	16.3989	0.00377576	16.3989	0.00377576	16.3989	0.00377576	16.3989	0.00377576	16.3989	0.00377576	16.3989	0.00377576	16.3989	0.00377576	16.3989
0.00447013	187.692	13.7001		0.00374507	11.4489	0.00374507	11.4489	0.00374507	11.4489	0.00374507	11.4489	0.00374507	11.4489	0.00374507	11.4489	0.00374507	11.4489	0.00374507	11.4489	0.00374507	11.4489	0.00374507	11.4489
0.00430023	224.615	14.9872		0.00322882	14.5708	0.00322882	14.5708	0.00322882	14.5708	0.00322882	14.5708	0.00322882	14.5708	0.00322882	14.5708	0.00322882	14.5708	0.00322882	14.5708	0.00322882	14.5708	0.00322882	14.5708
0.00393414	180.308	13.4279		0.0025539	13.8859	0.0025539	13.8859	0.0025539	13.8859	0.0025539	13.8859	0.0025539	13.8859	0.0025539	13.8859	0.0025539	13.8859	0.0025539	13.8859	0.0025539	13.8859	0.0025539	13.8859
0.00392318	131.077	11.4489		0.00233825	14.5708	0.00233825	14.5708	0.00233825	14.5708	0.00233825	14.5708	0.00233825	14.5708	0.00233825	14.5708	0.00233825	14.5708	0.00233825	14.5708	0.00233825	14.5708	0.00233825	14.5708
0.00391167	79.3846	8.9098		0.0021837	17.8369	0.0021837	17.8369	0.0021837	17.8369	0.0021837	17.8369	0.0021837	17.8369	0.0021837	17.8369	0.0021837	17.8369	0.0021837	17.8369	0.0021837	17.8369	0.0021837	17.8369
0.00379385	350.154	18.7124		0.00214041	11.1217	0.00214041	11.1217	0.00214041	11.1217	0.00214041	11.1217	0.00214041	11.1217	0.00214041	11.1217	0.00214041	11.1217	0.00214041	11.1217	0.00214041	11.1217	0.00214041	11.1217
0.00377576	268.923	16.3989		-0.00389024	14.3627	-0.00389024	14.3627	-0.00389024	14.3627	-0.00389024	14.3627	-0.00389024	14.3627	-0.00389024	14.3627	-0.00389024	14.3627	-0.00389024	14.3627	-0.00389024	14.3627	-0.00389024	14.3627
0.00374507	131.077	11.4489		-0.00400903	14.047	-0.00400903	14.047	-0.00400903	14.047	-0.00400903	14.047	-0.00400903	14.047	-0.00400903	14.047	-0.00400903	14.047	-0.00400903	14.047	-0.00400903	14.047	-0.00400903	14.047
0.00322882	212.308	14.5708		-0.00442478	12.8814	-0.00442478	12.8814	-0.00442478	12.8814	-0.00442478	12.8814	-0.00442478	12.8814	-0.00442478	12.8814	-0.00442478	12.8814	-0.00442478	12.8814	-0.00442478	12.8814	-0.00442478	12.8814
0.0025539	192.819	13.8859		-0.00454356	12.5284	-0.00454356	12.5284	-0.00454356	12.5284	-0.00454356	12.5284	-0.00454356	12.5284	-0.00454356	12.5284	-0.00454356	12.5284	-0.00454356	12.5284	-0.00454356	12.5284	-0.00454356	12.5284
0.00233825	212.308	14.5708		-0.00454356	12.5284	-0.00454356	12.5284	-0.00454356	12.5284	-0.00454356	12.5284	-0.00454356	12.5284	-0.00454356	12.5284	-0.00454356	12.5284	-0.00454356	12.5284	-0.00454356	12.5284	-0.00454356	12.5284
0.0021837	318.154	17.8369		-0.00466235	12.1652	-0.00466235	12.1652	-0.00466235	12.1652	-0.00466235	12.1652	-0.00466235	12.1652	-0.00466235	12.1652	-0.00466235	12.1652	-0.00466235	12.1652	-0.00466235	12.1652	-0.00466235	12.1652
0.00214041	123.692	11.1217		-0.00466235	12.1652	-0.00466235	12.1652	-0.00466235	12.1652	-0.00466235	12.1652	-0.00466235	12.1652	-0.00466235	12.1652	-0.00466235	12.1652	-0.00466235	12.1652	-0.00466235	12.1652	-0.00466235	12.1652
-0.00389024	206.287	14.3627		-0.00478114	11.7909	-0.00478114	11.7909	-0.00478114	11.7909	-0.00478114	11.7909	-0.00478114	11.7909	-0.00478114	11.7909	-0.00478114	11.7909	-0.00478114	11.7909	-0.00478114	11.7909	-0.00478114	11.7909
-0.00400903	197.318	14.047		-0.0050781	10.7983	-0.0050781	10.7983	-0.0050781	10.7983	-0.0050781	10.7983	-0.0050781	10.7983	-0.0050781	10.7983	-0.0050781	10.7983	-0.0050781	10.7983	-0.0050781	10.7983	-0.0050781	10.7983
-0.00442478	165.929	12.8814		-0.0051078	10.694	-0.0051078	10.694	-0.0051078	10.694	-0.0051078	10.694	-0.0051078	10.694	-0.0051078	10.694	-0.0051078	10.694	-0.0051078	10.694	-0.0051078	10.694	-0.0051078	10.694
-0.00454356	156.961	12.5284		-0.00519689	10.3747	-0.00519689	10.3747	-0.00519689	10.3747	-0.00519689	10.3747	-0.00519689	10.3747	-0.00519689	10.3747	-0.00519689	10.3747	-0.00519689	10.3747	-0.00519689	10.3747	-0.00519689	10.3747
-0.00454356	156.961	12.5284		-0.00528598	10.0453	-0.00528598	10.0453	-0.00528598	10.0453	-0.00528598	10.0453	-0.00528598	10.0453	-0.00528598	10.0453	-0.00528598	10.0453	-0.00528598	10.0453	-0.00528598	10.0453	-0.00528598	10.0453
-0.00466235	147.993	12.1652		-0.00552355	9.1089	-0.00552355	9.1089	-0.00552355	9.1089	-0.00552355	9.1089	-0.00552355	9.1089	-0.00552355	9.1089	-0.00552355	9.1089	-0.00552355	9.1089	-0.00552355	9.1089	-0.00552355	9.1089
-0.00466235	147.993	12.1652		-0.00567203	8.47122	-0.00567203	8.47122	-0.00567203	8.47122	-0.00567203	8.47122	-0.00567203	8.47122	-0.00567203	8.47122	-0.00567203	8.47122	-0.00567203	8.47122	-0.00567203	8.47122	-0.00567203	8.47122
-0.00478114	139.024	11.7909		-0.75	0	-0.75	0	-0.75	0	-0.75	0	-0.75	0	-0.75	0	-0.75	0	-0.75	0	-0.75	0	-0.75	0
-0.0050781	116.603	10.7983		-0.75	0	-0.75	0	-0.75	0	-0.75	0	-0.75	0	-0.75	0	-0.75	0	-0.75	0	-0.75	0	-0.75	0
-0.0051078	114.361	10.694		-0.75	0	-0.75	0	-0.75	0	-0.75	0	-0.75	0	-0.75	0	-0.75	0	-0.75	0	-0.75	0	-0.75	0
-0.00519689	107.635	10.3747		-0.75	0	-0.75	0	-0.75	0	-0.75	0	-0.75	0	-0.75	0	-0.75	0	-0.75	0	-0.75	0	-0.75	0
-0.00528598	100.909	10.0453		-0.75	0	-0.75	0	-0.75	0	-0.75	0	-0.75	0	-0.75	0	-0.75	0	-0.75	0	-0.75	0	-0.75	0
-0.00552355	82.972	9.1089		-0.75	0	-0.75	0	-0.75	0	-0.75	0	-0.75	0	-0.75	0	-0.75	0	-0.75	0	-0.75	0	-0.75	0
-0.00567203	71.7616	8.47122		-0.75	0	-0.75	0	-0.75	0	-0.75	0	-0.75	0	-0.75	0	-0.75	0	-0.75	0	-0.75	0	-0.75	0
-0.75	0	0		-0.75	0	-0.75	0	-0.75	0	-0.75	0	-0.75	0	-0.75	0	-0.75	0	-0.75	0	-0.75	0	-0.75	0
-0.75	0	0		-0.75	0	-0.75	0	-0.75	0	-0.75	0	-0.75	0	-0.75	0	-0.75	0	-0.75	0	-0.75	0	-0.75	0
-0.75	0	0		-0.75	0	-0.75	0	-0.75	0	-0.75	0	-0.75	0	-0.75	0	-0.75	0	-0.75	0	-0.75	0	-0.75	0
-0.75	0	0		-0.75	0	-0.75	0	-0.75	0	-0.75	0	-0.75	0	-0.75	0	-0.75	0	-0.75	0	-0.75	0	-0.75	0
-0.75	0	0		-0.75	0	-0.75	0	-0.75	0	-0.75	0	-0.75	0	-0.75	0	-0.75	0	-0.75	0	-0.75	0	-0.75	0
-0.75	0	0		-0.75	0	-0.75	0	-0.75	0	-0.75	0	-0.75	0	-0.75	0	-0.75	0	-0.75	0	-0.75	0	-0.75	0
-0.75	0	0		-0.75	0	-0.75	0	-0.75	0	-0.75	0	-0.75	0	-0.75	0	-0.75	0	-0.75	0	-0.75	0	-0.75	0
-0.75	0	0		-0.75	0	-0.75	0	-0.75	0	-0.75	0	-0.75	0	-0.75	0	-0.75	0	-0.75	0	-0.75	0	-0.75	0
-0.75	0	0		-0.75	0	-0.75	0	-0.75	0	-0.75	0	-0.75	0	-0.75	0	-0.75	0	-0.75	0	-0.75	0	-0.75	0
-0.75	0	0		-0.75	0	-0.75	0	-0.75	0	-0.75	0	-0.75	0	-0.75	0	-0.75	0	-0.75	0	-0.75	0	-0.75	0
-0.75	0	0		-0.75	0	-0.75	0	-0.75	0	-0.75	0	-0.75	0	-0.75	0	-0.75	0	-0.75	0	-0.75	0	-0.75	0
-0.75	0	0		-0.75	0	-0.75	0	-0.75	0	-0.75	0	-0.75	0	-0.75	0	-0.75	0	-0.75	0	-0.75	0	-0.75	0
-0.75	0	0		-0.75	0	-0.75	0	-0.75	0	-0.75	0	-0.75	0	-0.75	0	-0.75	0	-0.75	0	-0.75	0	-0.75	0
-0.75	0	0		-0.75	0	-0.75	0	-0.75	0	-0.75	0	-0.75	0	-0.75	0	-0.75	0	-0.75	0	-0.75	0	-0.75	0
-0.75	0	0		-0.75	0	-0.75	0	-0.75	0	-0.75	0	-0.75	0	-0.75	0	-0.75	0	-0.75	0	-0.75	0	-0.75	0
-0.75	0	0		-0.75	0	-0.75	0	-0.75	0	-0.75	0	-0.75	0	-0.75	0	-0.75	0	-0.75	0	-0.75	0	-0.75	0
-0.75	0	0		-0.75	0	-0.75	0	-0.75	0	-0.75	0	-0.75	0	-0.75	0	-0.75	0	-0.75	0	-0.75	0	-0.75	0
-0.75	0	0		-0.75	0	-0.75	0	-0.75	0	-0.75	0	-0.75	0	-0.75	0	-0.75	0	-0.75	0	-0.75	0	-0.75	0
-0.75	0	0		-0.75	0	-0.75	0	-0.75	0	-0.75	0	-0.75	0	-0.75	0	-0.75	0	-0.75	0	-0.75	0	-0.75	0
-0.75	0	0		-0.75	0	-0.75	0	-0.75	0	-0.75	0	-0.75	0	-0.75	0	-0.75	0	-0.75	0	-0.75	0	-0.75	0
-0.75	0	0		-0.75	0	-0.75	0	-0.75	0	-0.75	0	-0.75	0	-0.75	0	-0.75	0	-0.75	0	-0.75	0	-0.75	0
-0.75	0	0		-0.75	0	-0.75	0	-0.75	0	-0.75	0	-0.75	0	-0.75	0	-0.75	0	-0.75	0	-0.75	0	-0.75	0
-0.75	0	0		-0.75	0	-0.75	0	-0.75	0	-0.75	0	-0.75	0	-0.75	0	-0.75	0	-0.75	0	-0.75	0	-0.75	0
-0.75	0	0		-0.75	0	-0.75	0	-0.75	0	-0.75	0	-0.75	0	-0.75	0	-0.75	0	-0.75	0	-0.75	0	-0.75	0
-0.75	0	0		-0.75	0	-0.75	0	-0.75	0	-0.75	0	-0.75	0	-0.75	0	-0.75	0	-0.75	0	-0.75	0	-0.75	0
-0.75	0	0		-0.75	0	-0.75	0	-0.75	0	-0.75	0	-0.75	0	-0.75	0	-0.75	0	-0.75	0	-0.75	0	-0.75	0
-0.75	0	0		-0.75	0	-0.75	0	-0.75	0	-0.75	0	-0.75	0	-0.75	0	-0.75	0	-0.75	0	-0.75	0	-0.75	0
-0.75	0	0		-0.75	0	-0.75	0	-0.75	0	-0.75	0	-0.75	0	-0.75	0	-0.75	0	-0.75	0	-0.75	0	-0.75	0
-0.75	0	0		-0.75	0	-0.75	0	-0.75	0	-0.75	0	-0.75	0	-0.75	0	-0.75	0	-0.75	0	-0.75	0	-0.75	0
-0.75	0	0		-0.75	0	-0.75	0	-0.75	0	-0.75	0	-0.75	0	-0.75	0	-0.75	0	-0.75	0	-0.75	0	-0.75	0
-0.75	0	0		-0.75	0	-0.75	0	-0.75	0	-0.75	0	-0.75	0	-0.75	0	-0.75	0	-0.75	0	-0.75	0	-0.75	0
-0.75	0	0		-0.75	0	-0.75	0	-0.75	0	-0.75	0	-0.75	0	-0.75	0	-0.75	0	-0.75	0	-0.75	0	-0.75	0
-0.75	0	0		-0.75	0	-0.75	0	-0.75	0	-0.75	0	-0.75	0	-0.75	0	-0.75	0	-0.75	0	-0.75	0	-0.75	0
-0.75	0	0		-0.75	0	-0.75	0	-0.75	0	-0.75	0	-0.75	0	-0.75	0	-0.75	0	-0.75	0	-0.75	0	-0.75	0
-0.75	0	0		-0.75	0	-0.75	0	-0.75	0	-0.75	0	-0.75	0	-0.75	0	-0.75	0	-0.75	0	-0.75	0	-0.75	0
-0.75	0	0		-0.75	0	-0.75	0	-0.75	0	-0.75	0	-0.75	0	-0.75	0	-0.75	0	-0.75	0	-0.75	0	-0.75	0
-0.75	0	0		-0.75	0	-0.75	0	-0.75	0	-0.75	0	-0.75	0	-0.75	0	-0.75	0	-0.75	0	-0.75	0	-0.75	0
-0.75	0	0		-0.75	0	-0.75	0	-0.75	0	-0.75	0	-0.75	0	-0.75	0	-0.75	0	-0.75	0	-0.75	0	-0.75	0
-0.75	0	0		-0.75	0	-0.75	0	-0.75	0	-0.75	0	-0.75	0	-0.75	0	-0.75	0	-0.75	0	-0.75	0	-0.75	0
-0.75	0	0		-0.75	0	-0.75	0	-0.75	0	-0.75	0	-0.75	0	-0.75	0	-0.75	0	-0.75	0	-0.75	0	-0.75	0
-0.75	0	0		-0.75	0	-0.75	0	-0.75	0	-0.75	0	-0.75	0	-0.75	0	-0.75	0	-0.75	0	-0.75	0	-0.75	0
-0.75	0	0		-0.75	0	-0.75	0	-0.75	0	-0.75	0	-0.75	0	-0.75	0	-0.75	0	-0.75	0	-0.75	0	-0.75	0
-0.75	0	0		-0.75	0	-0.75	0	-0.75	0	-0.75	0	-0.75	0	-0.75	0	-0.75	0	-0.75	0	-0.75	0	-0.75	0
-0.75	0	0
-0.75	0	0
-0.75	0	0
-0.75	0	0
-0.75	0	0
-0.75	0	0
-0.75	0	0

## Sheet: x-valid
K Fold	Age	rtIB	K fold	K fold	K fold	K fold	K fold	K fold	K fold	K fold	K fold	K fold	K Fold	Age	rtIB
2	30	15.662	=0	=1	=2	=3	=4	<>0	<>1	<>2	<>3	<>4	2	30	15.662
3	30	10.8709											3	30	10.8709
4	30	10.5557											0	30	12.4189
0	30	12.4189											1	30	15.3047
1	30	15.3047											2	30	10.0061
2	30	10.0061											3	30	14.1474
3	30	14.1474											0	30	14.1722
4	30	12.0226											1	30	12.5211
0	30	14.1722											2	30	14.2927
1	30	12.5211											3	30	11.7393
2	30	14.2927											0	30	14.5699
3	30	11.7393											1	30	15.0357
4	30	12.7179											2	30	15.4368
0	30	14.5699											3	30	16.5762
1	30	15.0357											0	30	10.6579
2	30	15.4368											1	30	13.6982
3	30	16.5762											2	30	12.4669
4	30	14.3374											3	30	16.7241
0	30	10.6579											0	30	11.7715
1	30	13.6982											1	30	16.0012
2	30	12.4669											2	30	13.4181
3	30	16.7241											3	30	12.3867
4	30	13.4585											0	30	12.2169
0	30	11.7715											1	30	14.9854
1	30	16.0012											2	30	10.6537
2	30	13.4181											3	30	12.649
3	30	12.3867											0	30	15.0004
4	30	8.78658											1	30	14.6489
0	30	12.2169											2	30	11.7052
1	30	14.9854											3	30	12.0804
2	30	10.6537											0	30	10.5688
3	30	12.649											1	30	12.5899
4	30	13.6877											2	30	15.7385
0	30	15.0004											3	30	14.8303
1	30	14.6489											0	30	16.3296
2	30	11.7052											1	30	14.5972
3	30	12.0804											2	30	13.9156
4	30	15.2873											3	30	9.55468
0	30	10.5688											0	30	10.103
1	30	12.5899											1	30	14.682
2	30	15.7385											2	30	9.48797
3	30	14.8303											3	30	16.1523
4	30	15.4806											0	30	13.8029
0	30	16.3296											1	30	12.1749
1	30	14.5972											2	30	15.3698
2	30	13.9156											3	30	15.5924
3	30	9.55468											0	30	15.4841
4	30	10.7289											1	30	16.5071
0	30	10.103											2	30	12.7485
1	30	14.682											3	30	12.8077
2	30	9.48797											0	30	10.4762
3	30	16.1523											1	30	14.0278
4	30	12.4088											2	30	11.6856
0	30	13.8029											3	30	12.9398
1	30	12.1749											0	30	14.6944
2	30	15.3698											1	30	10.5628
3	30	15.5924											2	30	13.6133
4	30	14.3845											3	30	15.373
0	30	15.4841											0	30	13.8954
1	30	16.5071											1	30	13.6419
2	30	12.7485											2	30	10.5896
3	30	12.8077											3	30	6.80938
4	30	14.0043											0	30	15.8477
0	30	10.4762											1	30	13.7101
1	30	14.0278											2	30	13.2857
2	30	11.6856											3	30	12.2302
3	30	12.9398											0	30	13.029
4	30	14.2061											1	30	10.5302
0	30	14.6944											2	30	15.7858
1	30	10.5628											3	30	12.9698
2	30	13.6133											0	30	15.9428
3	30	15.373											1	30	12.3606
4	30	14.6661											2	30	13.6413
0	30	13.8954											3	30	14.6919
1	30	13.6419											0	30	16.5397
2	30	10.5896											1	30	14.903
3	30	6.80938											2	30	14.3298
4	30	15.8148											3	30	9.05196
0	30	15.8477											0	30	10.4162
1	30	13.7101											1	30	12.9145
2	30	13.2857											2	30	13.0732
3	30	12.2302											3	30	12.7209
4	30	15.9949											0	30	12.437
0	30	13.029											1	30	8.15476
1	30	10.5302											2	30	12.0488
2	30	15.7858											3	30	14.4097
3	30	12.9698											0	30	14.3922
4	30	13.5456											1	30	15.4766
0	30	15.9428											2	30	9.02085
1	30	12.3606											3	30	17.9195
2	30	13.6413											0	30	13.2787
3	30	14.6919											1	30	14.1907
4	30	16.3347											2	30	15.8443
0	30	16.5397											3	30	15.2035
1	30	14.903											0	30	13.9391
2	30	14.3298											1	30	10.8956
3	30	9.05196											2	30	15.5227
4	30	15.3908											3	30	11.8355
0	30	10.4162											0	30	13.7097
1	30	12.9145											1	30	12.78
2	30	13.0732											2	30	12.5583
3	30	12.7209											3	30	13.0796
4	30	12.5508											0	30	13.4236
0	30	12.437											1	30	10.1475
1	30	8.15476											2	30	16.009
2	30	12.0488											3	30	15.1899
3	30	14.4097											0	30	9.15408
4	30	13.732											1	30	10.2187
0	30	14.3922											2	30	11.1358
1	30	15.4766											3	30	11.9846
2	30	9.02085											0	30	11.7971
3	30	17.9195											1	30	11.6237
4	30	11.3339											2	30	14.1956
0	30	13.2787											3	30	17.1993
1	30	14.1907											0	30	13.0713
2	30	15.8443											1	30	10.281
3	30	15.2035											2	30	13.8927
4	30	11.4891											3	30	12.73
0	30	13.9391											0	30	11.4292
1	30	10.8956											1	30	11.152
2	30	15.5227											2	30	14.5077
3	30	11.8355											3	30	14.6552
4	30	5.56351											0	30	9.79517
0	30	13.7097											1	30	13.2113
1	30	12.78											2	30	7.84929
2	30	12.5583											3	30	11.0583
3	30	13.0796											0	30	7.87171
4	30	11.8287											1	30	10.6022
0	30	13.4236											2	30	13.3053
1	30	10.1475											3	30	13.5585
2	30	16.009											0	30	12.5387
3	30	15.1899											1	30	9.51765
4	30	13.0139											2	30	15.6893
0	30	9.15408											3	30	13.4765
1	30	10.2187											0	30	15.7352
2	30	11.1358											1	30	13.4941
3	30	11.9846											2	30	13.5558
4	30	13.3215											3	30	7.9513
0	30	11.7971											0	30	12.1299
1	30	11.6237											1	30	12.7899
2	30	14.1956											2	30	10.7653
3	30	17.1993											3	30	17.6654
4	30	13.0932											0	30	15.7198
0	30	13.0713											1	30	14.3944
1	30	10.281											2	30	12.6283
2	30	13.8927											3	30	17.8729
3	30	12.73											0	30	10.8578
4	30	15.0456											1	30	14.3576
0	30	11.4292											2	30	13.9732
1	30	11.152											3	30	13.0638
2	30	14.5077											0	30	12.4656
3	30	14.6552											1	30	11.9548
4	30	12.2506											2	30	9.64464
0	30	9.79517											3	30	14.1013
1	30	13.2113											0	30	12.6703
2	30	7.84929											1	30	9.47551
3	30	11.0583											2	30	15.7338
4	30	11.129											3	30	12.2264
0	30	7.87171											0	30	10.4089
1	30	10.6022											1	30	15.9109
2	30	13.3053											2	30	10.5349
3	30	13.5585											3	30	9.63093
4	30	15.103											0	30	13.8001
0	30	12.5387											1	30	12.5359
1	30	9.51765											2	30	13.9457
2	30	15.6893											3	30	13.6126
3	30	13.4765											0	30	12.2715
4	30	10.8598											1	30	9.78647
0	30	15.7352											2	30	13.8511
1	30	13.4941											3	30	10.1318
2	30	13.5558											0	30	9.16205
3	30	7.9513											1	30	9.7518
4	30	10.1322											2	30	14.7714
0	30	12.1299											3	30	12.876
1	30	12.7899											0	30	16.0292
2	30	10.7653											1	30	12.3171
3	30	17.6654											2	30	12.2494
4	30	14.2739											3	30	12.878
0	30	15.7198											0	30	17.2979
1	30	14.3944											1	30	8.57772
2	30	12.6283											2	30	14.9798
3	30	17.8729											3	30	11.935
4	30	12.5345											0	30	11.5168
0	30	10.8578											1	30	12.5079
1	30	14.3576											2	30	15.0556
2	30	13.9732											3	30	13.3339
3	30	13.0638											0	30	11.3952
4	30	11.8463											1	30	8.2401
0	30	12.4656											2	30	15.2848
1	30	11.9548											3	30	12.5174
2	30	9.64464											0	30	16.8413
3	30	14.1013											1	30	16.5868
4	30	13.0652											2	30	11.8972
0	30	12.6703											3	30	14.9456
1	30	9.47551											0	30	20.1595
2	30	15.7338											1	30	16.1031
3	30	12.2264											2	30	12.3749
4	30	9.48848											3	30	11.4397
0	30	10.4089											0	30	12.2951
1	30	15.9109											1	30	11.9068
2	30	10.5349											2	30	10.2688
3	30	9.63093											3	30	13.9458
4	30	13.2392											0	30	14.8379
0	30	13.8001											1	30	10.0423
1	30	12.5359											2	30	11.3716
2	30	13.9457											3	30	14.1394
3	30	13.6126											0	30	18.0683
4	30	14.3694											1	30	12.031
0	30	12.2715											2	30	16.2882
1	30	9.78647											3	30	14.7479
2	30	13.8511											0	30	9.81289
3	30	10.1318											1	30	12.0065
4	30	14.6401											2	30	9.93338
0	30	9.16205											3	30	12.431
1	30	9.7518											0	30	15.0104
2	30	14.7714											1	30	11.6337
3	30	12.876											2	30	10.2419
4	30	13.0852											3	30	12.6616
0	30	16.0292											0	30	14.604
1	30	12.3171											1	30	11.3995
2	30	12.2494											2	30	8.98052
3	30	12.878											3	30	15.0465
4	30	14.3906											0	30	11.8914
0	30	17.2979											1	30	11.2942
1	30	8.57772											2	30	16.9622
2	30	14.9798											3	30	9.41654
3	30	11.935											0	30	11.7902
4	30	14.7401											1	30	13.6943
0	30	11.5168											2	30	13.7854
1	30	12.5079											3	30	12.6313
2	30	15.0556											0	30	14.5459
3	30	13.3339											1	30	15.6716
4	30	7.91512											2	30	11.3011
0	30	11.3952											3	30	13.8378
1	30	8.2401											0	30	12.7401
2	30	15.2848											1	30	10.8314
3	30	12.5174											2	30	11.8591
4	30	13.4312											3	30	13.2384
0	30	16.8413											0	30	11.1024
1	30	16.5868											1	30	11.8569
2	30	11.8972											2	30	14.184
3	30	14.9456											3	30	10.8063
4	30	11.2147											0	30	10.0179
0	30	20.1595											1	30	11.9328
1	30	16.1031											2	30	17.2838
2	30	12.3749											3	30	12.1559
3	30	11.4397											0	16.998	17.2993
4	30	14.307											1	16.998	19.3459
0	30	12.2951											2	16.998	15.8346
1	30	11.9068											3	16.9622	16.1108
2	30	10.2688											0	16.8549	19.1165
3	30	13.9458											1	16.8549	21.2478
4	30	13.334											2	16.8382	13.7593
0	30	14.8379											3	16.8376	13.5895
1	30	10.0423											0	16.6759	18.0481
2	30	11.3716											1	16.6759	13.3395
3	30	14.1394											2	16.6402	14.5269
4	30	12.512											3	16.6044	13.8267
0	30	18.0683											0	16.5686	18.6492
1	30	12.031											1	16.5328	15.9733
2	30	16.2882											2	16.5328	20.7754
3	30	14.7479											3	16.497	16.9775
4	30	11.5733											0	16.3181	16.9124
0	30	9.81289											1	16.2823	16.4496
1	30	12.0065											2	16.2823	19.6289
2	30	9.93338											3	16.175	13.9853
3	30	12.431											0	16.1034	19.0587
4	30	6.53245											1	16.003	17.9998
0	30	15.0104											2	15.996	17.74
1	30	11.6337											3	15.8887	14.7529
2	30	10.2419											0	15.674	7.37643
3	30	12.6616											1	15.674	19.1741
4	30	8.9894											2	15.674	13.6662
0	30	14.604											3	15.6382	16.0422
1	30	11.3995											0	15.5666	14.8274
2	30	8.98052											1	15.4283	12.9956
3	30	15.0465											2	15.3877	17.1713
4	30	16.6278											3	15.3877	20.5082
0	30	11.8914											0	15.3519	17.802
1	30	11.2942											1	15.3161	12.2174
2	30	16.9622											2	15.3161	20.292
3	30	9.41654											3	15.2445	18.5306
4	30	13.3494											0	15.1014	14.0639
0	30	11.7902											1	15.1014	14.4507
1	30	13.6943											2	14.994	12.3073
2	30	13.7854											3	14.8867	19.1165
3	30	12.6313											0	14.8151	18.7671
4	30	13.3086											1	14.7793	17.6777
0	30	14.5459											2	14.7435	19.0587
1	30	15.6716											3	14.7435	19.2888
2	30	11.3011											0	14.672	15.411
3	30	13.8378											1	14.6362	16.2472
4	30	11.7659											2	14.5909	16.909
0	30	12.7401											3	14.5808	14.2891
1	30	10.8314											0	14.5646	13.5852
2	30	11.8591											1	14.5288	16.7815
3	30	13.2384											2	14.4749	15.7132
4	30	16.2982											3	14.4215	12.8338
0	30	11.1024											0	14.3857	13.5852
1	30	11.8569											1	14.3857	16.1108
2	30	14.184											2	14.3857	16.4496
3	30	10.8063											3	14.3141	15.1948
4	30	15.9611											0	14.2841	14.1913
0	30	10.0179											1	14.171	17.2993
1	30	11.9328											2	14.171	18.7083
2	30	17.2838											3	14.1352	14.8274
3	30	12.1559											0	14.0994	16.1791
4	17.0696	17.8639											1	14.0636	20.562
0	16.998	17.2993											2	14.0382	17.5822
1	16.998	19.3459											3	14.0271	14.8
2	16.998	15.8346											0	13.992	13.0891
3	16.9622	16.1108											1	13.9873	14.0267
4	16.8845	16.265											2	13.9563	26.2623
0	16.8549	19.1165											3	13.9563	16.4496
1	16.8549	21.2478											0	13.9205	14.1421
2	16.8382	13.7593											1	13.8847	12.0355
3	16.8376	13.5895											2	13.8847	16.5165
4	16.8372	13.4521											3	13.8131	17.6777
0	16.6759	18.0481											0	13.67	17.5524
1	16.6759	13.3395											1	13.67	16.0422
2	16.6402	14.5269											2	13.6342	11.8508
3	16.6044	13.8267											3	13.5781	13.521
4	16.573	11.8753											0	13.5626	17.802
0	16.5686	18.6492											1	13.4911	17.1713
1	16.5328	15.9733											2	13.4195	17.3629
2	16.5328	20.7754											3	13.3479	14.1421
3	16.497	16.9775											0	13.2406	16.3824
4	16.4254	14.2973											1	13.2048	17.6152
0	16.3181	16.9124											2	13.169	12.9956
1	16.2823	16.4496											3	13.1332	14.0639
2	16.2823	19.6289											0	13.0974	12.9194
3	16.175	13.9853											1	13.0258	16.8471
4	16.1392	21.6591											2	13.0133	10.3723
0	16.1034	19.0587											3	12.9901	14.8274
1	16.003	17.9998											0	12.9901	14.8274
2	15.996	17.74											1	12.9185	8.6177
3	15.8887	14.7529											2	12.9185	8.86998
4	15.7813	19.2888											3	12.7753	14.6779
0	15.674	7.37643											0	12.7753	19.2316
1	15.674	19.1741											1	12.7038	18.7671
2	15.674	13.6662											2	12.668	13.9062
3	15.6382	16.0422											3	12.668	17.3629
4	15.6382	18.2909											0	12.5964	11.6632
0	15.5666	14.8274											1	12.5786	13.6577
1	15.4283	12.9956											2	12.5777	13.3829
2	15.3877	17.1713											3	12.5737	12.1076
3	15.3877	20.5082											0	12.5694	10.5938
4	15.3519	15.6947											1	12.5249	10.9813
0	15.3519	17.802											2	12.4533	20.562
1	15.3161	12.2174											3	12.4533	19.7968
2	15.3161	20.292											0	12.3817	20.4004
3	15.2445	18.5306											1	12.324	14.9871
4	15.2445	20.8284											2	12.3101	15.3393
0	15.1014	14.0639											3	12.3101	19.1741
1	15.1014	14.4507											0	12.2386	18.1699
2	14.994	12.3073											1	12.1382	14.8
3	14.8867	19.1165											2	12.1312	17.2354
4	14.8819	15.5945											3	12.0954	21.9625
0	14.8151	18.7671											0	12.0239	15.5535
1	14.7793	17.6777											1	12.0239	15.8346
2	14.7435	19.0587											2	12.0239	16.5831
3	14.7435	19.2888											3	12.0239	18.59
4	14.7078	16.9775											0	11.979	11.3963
0	14.672	15.411											1	11.9165	18.1091
1	14.6362	16.2472											2	11.8871	16.8815
2	14.5909	16.909											3	11.8449	15.6947
3	14.5808	14.2891											0	11.8449	8.6177
4	14.5764	12.9956											1	11.7734	20.4004
0	14.5646	13.5852											2	11.7568	11.3963
1	14.5288	16.7815											3	11.7215	11.992
2	14.4749	15.7132											0	11.7018	8.99346
3	14.4215	12.8338											1	11.666	12.4853
4	14.4215	15.9041											2	11.6302	13.2565
0	14.3857	13.5852											3	11.537	12.2221
1	14.3857	16.1108											0	11.4513	11.4725
2	14.3857	16.4496											1	11.4513	18.1091
3	14.3141	15.1948											2	11.4513	19.2316
4	14.3141	20.8813											3	11.4513	14.6779
0	14.2841	14.1913											0	11.3082	10.467
1	14.171	17.2993											1	11.3082	21.71
2	14.171	18.7083											2	11.2864	14.8314
3	14.1352	14.8274											3	11.2776	12.1841
4	14.1352	14.5269											0	11.2008	21.9625
0	14.0994	16.1791											1	11.1866	17.6349
1	14.0636	20.562											2	11.184	17.0457
2	14.0382	17.5822											3	11.1292	11.5682
3	14.0271	14.8											0	10.9503	13.5852
4	14.0181	12.1076											1	10.9145	10.2541
0	13.992	13.0891											2	10.8787	10.3611
1	13.9873	14.0267											3	10.8429	15.5535
2	13.9563	26.2623											0	10.829	10.7245
3	13.9563	16.4496											1	10.8278	10.2371
4	13.9563	16.1791											2	10.8072	19.1741
0	13.9205	14.1421											3	10.7714	17.5524
1	13.8847	12.0355											0	10.6998	14.9016
2	13.8847	16.5165											1	10.687	12.8157
3	13.8131	17.6777											2	10.664	13.4219
4	13.7241	12.8519											3	10.664	12.9194
0	13.67	17.5524											0	10.4493	15.2672
1	13.67	16.0422											1	10.4135	12.0355
2	13.6342	11.8508											2	10.4135	10.0367
3	13.5781	13.521											3	10.3419	9.35414
4	13.5731	11.9143											0	10.2714	9.9145
0	13.5626	17.802											1	10.2704	11.0813
1	13.4911	17.1713											2	10.2346	9.81446
2	13.4195	17.3629											3	10.1988	8.48875
3	13.3479	14.1421											0	10.1258	10.8964
4	13.2726	10.3723											1	10.0915	10.3611
0	13.2406	16.3824											2	10.0915	8.99346
1	13.2048	17.6152											3	10.0557	8.48875
2	13.169	12.9956											0	9.84095	11.2786
3	13.1332	14.0639											1	9.84095	6.75191
4	13.1295	12.1841											2	9.80517	10.5719
0	13.0974	12.9194											3	9.80517	8.22478
1	13.0258	16.8471											0	9.76938	9.9262
2	13.0133	10.3723											1	9.72732	13.8267
3	12.9901	14.8274											2	9.7201	11.5179
4	12.9901	10.7785											3	9.71643	10.146
0	12.9901	14.8274											0	9.55467	9.70143
1	12.9185	8.6177											1	9.55467	10.0367
2	12.9185	8.86998											2	9.51889	11.1803
3	12.7753	14.6779											3	9.4831	9.23548
4	12.7753	20.1283											0	9.45442	8.98054
0	12.7753	19.2316											1	9.42254	11.0655
1	12.7038	18.7671											2	9.41153	5.87868
2	12.668	13.9062											3	9.41153	8.86998
3	12.668	17.3629											0	9.33996	9.81446
4	12.6322	14.6026											1	9.30417	8.86998
0	12.5964	11.6632											2	9.27279	10.4615
1	12.5786	13.6577											3	9.19682	9.11527
2	12.5777	13.3829											0	9.16103	6.06339
3	12.5737	12.1076											1	9.13244	13.1378
4	12.5726	11.7574											2	9.12525	7.37643
0	12.5694	10.5938											3	9.08946	8.48875
1	12.5249	10.9813											0	8.98211	9.23548
2	12.4533	20.562											1	8.98211	13.1731
3	12.4533	19.7968											2	8.91054	10.146
4	12.4283	12.9956											3	8.80318	9.58706
0	12.3817	20.4004											0	8.7674	9.23548
1	12.324	14.9871											1	8.72136	11.9532
2	12.3101	15.3393											2	8.71712	10.417
3	12.3101	19.1741											3	8.7146	9.38512
4	12.2854	14.5468											0	8.69583	8.35781
0	12.2386	18.1699											1	8.69583	9.47132
1	12.1382	14.8											2	8.66004	10.0367
2	12.1312	17.2354											3	8.58847	8.99346
3	12.0954	21.9625											0	8.5169	8.99346
4	12.0954	18.7083											1	8.44533	8.08957
0	12.0239	15.5535											2	8.44533	8.35781
1	12.0239	15.8346											3	8.42323	11.3145
2	12.0239	16.5831											0	8.40954	8.74475
3	12.0239	18.59											1	8.40954	8.6177
4	11.9881	17.2354											2	8.38058	9.08338
0	11.979	11.3963											3	8.37376	9.9262
1	11.9165	18.1091											0	8.37376	9.35414
2	11.8871	16.8815											1	8.31694	12.9239
3	11.8449	15.6947											2	8.27623	11.7178
4	11.8449	16.7815											3	8.2664	8.08957
0	11.8449	8.6177											0	8.23062	8.99346
1	11.7734	20.4004											1	8.15905	8.74475
2	11.7568	11.3963											2	8.15905	8.08957
3	11.7215	11.992											3	8.12544	10.7677
4	11.7148	9.48357											0	8.12326	9.23548
0	11.7018	8.99346											1	8.0159	9.58706
1	11.666	12.4853											2	8.01342	10.417
2	11.6302	13.2565											3	7.98012	8.22478
3	11.537	12.2221											0	7.94433	8.6177
4	11.5229	10.2541											1	7.90855	7.66965
0	11.4513	11.4725											2	7.90855	9.11527
1	11.4513	18.1091											3	7.87276	10.9813
2	11.4513	19.2316											0	7.83698	6.41689
3	11.4513	14.6779											1	7.82812	10.3723
4	11.4155	14.3742											2	7.76541	9.81446
0	11.3082	10.467											3	7.76541	8.08957
1	11.3082	21.71											0	7.71941	11.2734
2	11.2864	14.8314											1	7.69384	7.07107
3	11.2776	12.1841											2	7.67343	7.39216
4	11.2008	12.7475											3	7.65805	8.6177
0	11.2008	21.9625											0	7.5507	9.47132
1	11.1866	17.6349											1	7.5507	8.08957
2	11.184	17.0457											2	7.44334	8.48875
3	11.1292	11.5682											3	7.42323	11.3145
4	11.1265	11.1491											0	7.37177	9.23548
0	10.9503	13.5852											1	7.37177	7.81213
1	10.9145	10.2541											2	7.37177	4.37237
2	10.8787	10.3611											3	7.33598	6.06339
3	10.8429	15.5535											0	7.15706	8.86998
4	10.8429	19.741											1	7.15706	9.35414
0	10.829	10.7245											2	7.12127	9.9262
1	10.8278	10.2371											3	7.12127	8.35781
2	10.8072	19.1741											0	6.97813	12.2174
3	10.7714	17.5524											1	6.94235	9.9262
4	10.7222	12.2221											2	6.94235	12.0355
0	10.6998	14.9016											3	6.94235	9.35414
1	10.687	12.8157											0	6.87078	10.146
2	10.664	13.4219											1	6.87078	11.6632
3	10.664	12.9194											2	6.86034	8.28105
4	10.5567	10.5719											3	6.82376	8.50241
0	10.4493	15.2672											0	6.7992	9.70143
1	10.4135	12.0355											1	6.76342	7.95206
2	10.4135	10.0367											2	6.76342	10.6757
3	10.3419	9.35414											3	6.72763	8.74475
4	10.311	10.8964											0	6.62028	10.3611
0	10.2714	9.9145											1	6.60486	9.96123
1	10.2704	11.0813											2	6.58449	9.81446
2	10.2346	9.81446											3	6.58449	9.23548
3	10.1988	8.48875											0	6.47714	10.7785
4	10.163	7.07107											1	6.44135	8.99346
0	10.1258	10.8964											2	6.44135	10.0367
1	10.0915	10.3611											3	6.40557	8.48875
2	10.0915	8.99346											0	6.29821	9.81446
3	10.0557	8.48875											1	6.26243	9.47132
4	9.91252	10.0367											2	6.26243	10.7785
0	9.84095	11.2786											3	6.26243	13.0891
1	9.84095	6.75191											0	6.15507	8.86998
2	9.80517	10.5719											1	6.15507	8.22478
3	9.80517	8.22478											2	6.15507	10.7785
4	9.76938	12.5733											3	6.0835	13.5852
0	9.76938	9.9262											0	6.01193	10.9813
1	9.72732	13.8267											1	5.94036	8.99346
2	9.7201	11.5179											2	5.90457	11.8508
3	9.71643	10.146											3	5.86879	8.74475
4	9.56954	10.6376											0	5.86229	9.18506
0	9.55467	9.70143											1	5.68986	12.1268
1	9.55467	10.0367											2	5.61829	12.4853
2	9.51889	11.1803											3	5.47515	16.6495
3	9.4831	9.23548											0	5.15308	7.37643
4	9.46474	12.8157											1	5.04573	12.4853
0	9.45442	8.98054											2	5.01422	10.7245
1	9.42254	11.0655											3	4.93837	6.24264
2	9.41153	5.87868											0	4.83101	8.22478
3	9.41153	8.86998											1	4.75944	9.58706
4	9.41153	9.47132											2	4.71104	7.69987
0	9.33996	9.81446											3	4.58052	9.58706
1	9.30417	8.86998											0	4.56461	8.55686
2	9.27279	10.4615											1	4.45431	8.92868
3	9.19682	9.11527											2	4.33002	14.3742
4	9.19682	8.48875											3	4.29423	8.35781
0	9.16103	6.06339											0	4.15109	9.70143
1	9.13244	13.1378											1	4.07952	10.9813
2	9.12525	7.37643											2	4.00791	7.99574
3	9.08946	8.48875											3	3.93638	13.4219
4	9.01892	12.3732											0	3.9006	10.0367
0	8.98211	9.23548											1	3.86481	11.7574
1	8.98211	13.1731											2	3.82605	9.53241
2	8.91054	10.146											3	3.79324	10.9813
3	8.80318	9.58706											0	3.72167	13.0891
4	8.80318	9.23548											1	3.72167	10.467
0	8.7674	9.23548											2	3.61431	11.4725
1	8.72136	11.9532											3	3.61431	10.3611
2	8.71712	10.417											0	3.54274	9.58706
3	8.7146	9.38512											1	3.43539	8.99346
4	8.71219	8.28105											2	3.3996	11.6632
0	8.69583	8.35781											3	3.3996	10.5719
1	8.69583	9.47132											0	3.32803	12.5733
2	8.66004	10.0367											1	3.29225	13.4219
3	8.58847	8.99346											2	3.26648	7.63931
4	8.55268	12.1268											3	3.18489	14.7529
0	8.5169	8.99346											0	3.15973	9.67746
1	8.44533	8.08957											1	3.14911	16.1791
2	8.44533	8.35781											2	3.11332	13.0045
3	8.42323	11.3145											3	3.07753	14.0639
4	8.40954	11.3759											0	2.97018	6.75191
0	8.40954	8.74475											1	2.97018	10.9813
1	8.40954	8.6177											2	2.86282	9.9262
2	8.38058	9.08338											3	2.79125	13.9062
3	8.37376	9.9262											0	2.6839	15.3393
4	8.37376	11.1803											1	2.6839	9.35414
0	8.37376	9.35414											2	2.64811	11.8508
1	8.31694	12.9239											3	2.54076	11.1803
2	8.27623	11.7178											0	2.4334	15.6243
3	8.2664	8.08957											1	2.32604	13.5038
4	8.23062	12.3073											2	2.25447	15.4824
0	8.23062	8.99346											3	2.25447	13.7467
1	8.15905	8.74475											0	2.21869	15.7648
2	8.15905	8.08957											1	2.21869	20.4544
3	8.12544	10.7677											2	2.00226	13.0537
4	8.12326	10.7785											3	2.00181	11.6948
0	8.12326	9.23548											0	2.00163	11.1047
1	8.0159	9.58706											1	2.00154	10.7976
2	8.01342	10.417											2	2.00154	10.7976
3	7.98012	8.22478											3	2.0014	10.2654
4	7.94433	10.9813											0	2.00119	9.47013
0	7.94433	8.6177											1	2.00107	8.98416
1	7.90855	7.66965											2	2.00098	8.60168
2	7.90855	9.11527											3	2.00086	8.06353
3	7.87276	10.9813											0	2.00074	7.4868
4	7.83698	9.23548											1	1.9956	12.9681
0	7.83698	6.41689											2	1.93241	12.1268
1	7.82812	10.3723											3	1.86083	11.8508
2	7.76541	9.81446											0	1.75108	14.3818
3	7.76541	8.08957											1	1.75067	13.2456
4	7.76541	7.37643											2	1.7504	12.4607
0	7.71941	11.2734											3	1.75025	12.0024
1	7.69384	7.07107											0	1.74996	11.0289
2	7.67343	7.39216											1	1.74987	10.7196
3	7.65805	8.6177											2	1.74987	10.7196
4	7.62227	8.99346											3	1.74978	10.4012
0	7.5507	9.47132											0	1.74951	9.38113
1	7.5507	8.08957											1	1.7493	8.50359
2	7.44334	8.48875											2	1.7493	8.50359
3	7.42323	11.3145											3	1.74921	8.09844
4	7.40755	12.9194											0	1.71769	14.9755
0	7.37177	9.23548											1	1.71058	7.45471
1	7.37177	7.81213											2	1.68191	11.9435
2	7.37177	4.37237											3	1.68191	14.6026
3	7.33598	6.06339											0	1.61034	17.9255
4	7.3002	8.48875											1	1.56461	8.55686
0	7.15706	8.86998											2	1.53877	25.0147
1	7.15706	9.35414											3	1.50606	14.4009
2	7.12127	9.9262											0	1.50564	13.2664
3	7.12127	8.35781											1	1.50555	13.0104
4	7.0497	8.86998											2	1.50511	11.6464
0	6.97813	12.2174											3	1.50505	11.4523
1	6.94235	9.9262											0	1.5049	10.9519
2	6.94235	12.0355											1	1.50481	10.6404
3	6.94235	9.35414											2	1.50475	10.4275
4	6.87078	8.22478											3	1.50466	10.0999
0	6.87078	10.146											0	1.5044	9.04592
1	6.87078	11.6632											1	1.50431	8.66617
2	6.86034	8.28105											2	1.50422	8.26899
3	6.82376	8.50241											3	1.4672	15.5535
4	6.7992	9.11527											0	1.39563	21.9123
0	6.7992	9.70143											1	1.35984	20.9341
1	6.76342	7.95206											2	1.35984	17.2993
2	6.76342	10.6757											3	1.32406	20.562
3	6.72763	8.74475											0	1.25376	12.5946
4	6.71563	9.82037											1	1.25295	9.90392
0	6.62028	10.3611											2	1.25293	9.79007
1	6.60486	9.96123											3	1.25287	9.55831
2	6.58449	9.81446											0	1.25249	18.4112
3	6.58449	9.23548											1	1.25245	7.74416
4	6.56461	8.55686											2	1.24803	15.03
0	6.47714	10.7785											3	1.24761	13.9468
1	6.44135	8.99346											0	1.24737	13.2882
2	6.44135	10.0367											1	1.24699	12.142
3	6.40557	8.48875											2	1.24693	11.9559
4	6.334	7.81213											3	1.24687	11.7669
0	6.29821	9.81446											0	1.24657	10.7721
1	6.26243	9.47132											1	1.2167	9.47132
2	6.26243	10.7785											2	1.18091	15.6947
3	6.26243	13.0891											3	1.14513	21.557
4	6.19085	13.9853											0	1.10934	25.1027
0	6.15507	8.86998											1	1.10934	15.1948
1	6.15507	8.22478											2	1.07356	17.8639
2	6.15507	10.7785											3	1.07356	16.8471
3	6.0835	13.5852											0	1.07356	17.2993
4	6.0835	9.23548											1	1.03777	20.562
0	6.01193	10.9813											2	1.03777	19.4596
1	5.94036	8.99346											3	1.03777	18.59
2	5.90457	11.8508											0	1.00353	16.3343
3	5.86879	8.74475											1	1.00315	15.4163
4	5.8632	9.58101											2	1.00291	14.8231
0	5.86229	9.18506											3	1.00199	22.7519
1	5.68986	12.1268											0	1.00199	17.9255
2	5.61829	12.4853											1	1.00199	17.5524
3	5.47515	16.6495											2	1.00199	14.2199
4	5.30834	9.86754											3	1.00181	11.6948
0	5.15308	7.37643											0	1.00175	11.5014
1	5.04573	12.4853											1	1.00157	10.9009
2	5.01422	10.7245											2	1.00104	8.8585
3	4.93837	6.24264											3	0.99605	14.2057
4	4.90258	6.91333											0	0.995724	13.3094
0	4.83101	8.22478											1	0.995635	13.0542
1	4.75944	9.58706											2	0.995605	12.9681
2	4.71104	7.69987											3	0.991002	17.9066
3	4.58052	9.58706											0	0.966203	16.3149
4	4.56702	9.62935											1	0.894632	17.2993
0	4.56461	8.55686											2	0.894632	15.4824
1	4.45431	8.92868											3	0.894632	12.9194
2	4.33002	14.3742											0	0.894632	12.3073
3	4.29423	8.35781											1	0.894632	10.9813
4	4.15109	10.0367											2	0.894632	8.48875
0	4.15109	9.70143											3	0.894632	8.35781
1	4.07952	10.9813											0	0.858847	17.0423
2	4.00791	7.99574											1	0.752717	18.1701
3	3.93638	13.4219											2	0.752242	17.1545
4	3.9006	9.23548											3	0.749748	10.2928
0	3.9006	10.0367											0	0.744966	15.6514
1	3.86481	11.7574											1	0.744907	15.5075
2	3.82605	9.53241											2	0.744848	15.3622
3	3.79324	10.9813											3	0.744759	15.1417
4	3.72167	12.7475											0	0.74458	14.6908
0	3.72167	13.0891											1	0.744224	13.7446
1	3.72167	10.467											2	0.744165	13.5805
2	3.61431	11.4725											3	0.744105	13.4144
3	3.61431	10.3611											0	0.743452	11.4289
4	3.56278	7.63931											1	0.507008	16.7073
0	3.54274	9.58706											2	0.501069	18.1856
1	3.43539	8.99346											3	0.500891	17.8119
2	3.3996	11.6632											0	0.500327	16.573
3	3.3996	10.5719											1	0.499822	15.3801
4	3.3996	8.86998											2	0.498901	12.9245
0	3.32803	12.5733											3	0.495011	19.3217
1	3.29225	13.4219											0	0.493467	16.0231
2	3.26648	7.63931											1	0.493437	15.953
3	3.18489	14.7529											2	0.492784	14.3239
4	3.18489	11.0813											3	0.492784	14.3239
0	3.15973	9.67746											0	0.250015	19.3938
1	3.14911	16.1791											1	0.249896	19.1612
2	3.11332	13.0045											2	0.24951	18.3849
3	3.07753	14.0639											3	0.24951	18.3849
4	2.97294	8.98054											0	0.249065	17.4463
0	2.97018	6.75191											1	0.248975	17.2525
1	2.97018	10.9813											2	0.248857	16.9906
2	2.86282	9.9262											3	0.248797	16.8581
3	2.79125	13.9062											0	0.248085	15.1785
4	2.71968	11.3759											1	0.247966	14.8801
0	2.6839	15.3393											2	0.247817	14.4985
1	2.6839	9.35414											3	0.244818	21.9945
2	2.64811	11.8508											0	0.0985406	17.5587
3	2.54076	11.1803											1	0.0930421	20.2902
4	2.50497	14.9016											2	0.090171	17.7677
0	2.4334	15.6243											3	0.086441	19.0384
1	2.32604	13.5038											0	0.0850556	23.2313
2	2.25447	15.4824											1	0.0848665	22.1464
3	2.25447	13.7467											2	0.0848473	20.1074
4	2.21869	17.74											3	0.0846533	18.2462
0	2.21869	15.7648											0	0.0818062	18.5804
1	2.21869	20.4544											1	0.0628939	14.1421
2	2.00226	13.0537											2	0.0589804	14.9048
3	2.00181	11.6948											3	0.0588308	18.7124
4	2.00181	11.6948											0	0.0573965	17.5587
0	2.00163	11.1047											1	0.0573757	14.655
1	2.00154	10.7976											2	0.0559552	15.3121
2	2.00154	10.7976											3	0.0548799	14.3151
3	2.0014	10.2654											0	0.0543686	17.5587
4	2.00128	9.81884											1	0.0520488	16.9887
0	2.00119	9.47013											2	0.0465256	16.7699
1	2.00107	8.98416											3	0.0438369	14.3151
2	2.00098	8.60168											0	0.0410534	22.4225
3	2.00086	8.06353											1	0.0410381	20.829
4	2.0008	7.78051											2	0.0410074	17.2047
0	2.00074	7.4868											3	0.0409849	13.967
1	1.9956	12.9681											0	0.0381861	20.5913
2	1.93241	12.1268											1	0.0381664	18.3135
3	1.86083	11.8508											2	0.0376276	17.7677
4	1.78926	13.0045											3	0.0370938	17.8369
0	1.75108	14.3818											0	0.0328383	20.1074
1	1.75067	13.2456											1	0.0317263	14.4861
2	1.7504	12.4607											2	0.0303201	17.133
3	1.75025	12.0024											3	0.0302165	25.0661
4	1.75007	11.4283											0	0.0285231	14.9048
0	1.74996	11.0289											1	0.0267627	17.7677
1	1.74987	10.7196											2	0.0246336	18.7781
2	1.74987	10.7196											3	0.0244752	21.0055
3	1.74978	10.4012											0	0.0220847	30.0666
4	1.74966	9.96072											1	0.0219866	21.5264
0	1.74951	9.38113											2	0.0218419	24.7697
1	1.7493	8.50359											3	0.0217679	16.7699
2	1.7493	8.50359											0	0.0190584	10.5539
3	1.74921	8.09844											1	0.00731445	12.7702
4	1.74909	7.52439											2	0.00711387	7.88377
0	1.71769	14.9755											3	0.00701522	20.4714
1	1.71058	7.45471											0	0.00698234	16.4738
2	1.68191	11.9435											1	0.00696974	14.655
3	1.68191	14.6026											2	0.00677189	11.2318
4	1.68191	13.9062											3	0.0066157	14.9872
0	1.61034	17.9255											0	0.00625071	13.61
1	1.56461	8.55686											1	0.00624742	13.0561
2	1.53877	25.0147											2	0.00609342	16.6964
3	1.50606	14.4009											3	0.00609123	16.3989
4	1.50588	13.926											0	0.00606109	11.5559
0	1.50564	13.2664											1	0.00589722	14.0548
1	1.50555	13.0104											2	0.00574487	17.6983
2	1.50511	11.6464											3	0.00574103	17.2047
3	1.50505	11.4523											0	0.00572623	15.1505
4	1.50493	11.0538											1	0.00571144	12.7702
0	1.5049	10.9519											2	0.00558046	19.359
1	1.50481	10.6404											3	0.00556621	17.6286
2	1.50475	10.4275											0	0.00555525	16.1722
3	1.50466	10.0999											1	0.00555415	16.0192
4	1.50457	9.76121											2	0.00554703	14.9872
0	1.5044	9.04592											3	0.00554538	14.7388
1	1.50431	8.66617											0	0.00552182	10.5539
2	1.50422	8.26899											1	0.00542262	21.5835
3	1.4672	15.5535											2	0.00538042	16.6225
4	1.43141	16.3149											3	0.00537001	15.1505
0	1.39563	21.9123											0	0.00536124	13.7896
1	1.35984	20.9341											1	0.00535795	13.2433
2	1.35984	17.2993											2	0.0053574	13.15
3	1.32406	20.562											3	0.00535466	12.6734
4	1.28827	17.74											0	0.00534754	11.3409
0	1.25376	12.5946											1	0.00533055	7.23241
1	1.25295	9.90392											2	0.00520012	16.3236
2	1.25293	9.79007											3	0.00518532	14.1421
3	1.25287	9.55831											0	0.00501652	15.5514
4	1.25257	8.30304											1	0.00501269	14.9872
0	1.25249	18.4112											2	0.00500995	14.5708
1	1.25245	7.74416											3	0.0050083	14.3151
2	1.24803	15.03											0	0.00484663	16.6964
3	1.24761	13.9468											1	0.00447341	14.2289
4	1.24755	13.7851											2	0.00447013	13.7001
0	1.24737	13.2882											3	0.00430023	14.9872
1	1.24699	12.142											0	0.00392318	11.4489
2	1.24693	11.9559											1	0.00391167	8.9098
3	1.24687	11.7669											2	0.00379385	18.7124
4	1.24681	11.5748											3	0.00377576	16.3989
0	1.24657	10.7721											0	0.00322882	14.5708
1	1.2167	9.47132											1	0.0025539	13.8859
2	1.18091	15.6947											2	0.00233825	14.5708
3	1.14513	21.557											3	0.0021837	17.8369
4	1.14513	16.9775											0	-0.00389024	14.3627
0	1.10934	25.1027											1	-0.00400903	14.047
1	1.10934	15.1948											2	-0.00442478	12.8814
2	1.07356	17.8639											3	-0.00454356	12.5284
3	1.07356	16.8471											0	-0.00466235	12.1652
4	1.07356	14.7529											1	-0.00466235	12.1652
0	1.07356	17.2993											2	-0.00478114	11.7909
1	1.03777	20.562											3	-0.0050781	10.7983
2	1.03777	19.4596											0	-0.00519689	10.3747
3	1.03777	18.59											1	-0.00528598	10.0453
4	1.03777	15.4824											2	-0.00552355	9.1089
0	1.00353	16.3343											3	-0.00567203	8.47122
1	1.00315	15.4163											0	-0.75	0
2	1.00291	14.8231											1	-0.75	0
3	1.00199	22.7519											2	-0.75	0
4	1.00199	20.669											3	-0.75	0
0	1.00199	17.9255											0	-0.75	0
1	1.00199	17.5524											1	-0.75	0
2	1.00199	14.2199											2	-0.75	0
3	1.00181	11.6948											3	-0.75	0
4	1.00181	11.6948											0	-0.75	0
0	1.00175	11.5014											1	-0.75	0
1	1.00157	10.9009											2	-0.75	0
2	1.00104	8.8585											3	-0.75	0
3	0.99605	14.2057											0	-0.75	0
4	0.995753	13.3933											1	-0.75	0
0	0.995724	13.3094											2	-0.75	0
1	0.995635	13.0542											3	-0.75	0
2	0.995605	12.9681											0	-0.75	0
3	0.991002	17.9066											1	-0.75	0
4	0.966203	16.6495											2	-0.75	0
0	0.966203	16.3149											3	-0.75	0
1	0.894632	17.2993											0	-0.75	0
2	0.894632	15.4824											1	-0.75	0
3	0.894632	12.9194											2	-0.75	0
4	0.894632	12.5733											3	-0.75	0
0	0.894632	12.3073											0	-0.75	0
1	0.894632	10.9813											1	-0.75	0
2	0.894632	8.48875											2	-0.75	0
3	0.894632	8.35781											3	-0.75	0
4	0.858847	17.4895											0	-0.75	0
0	0.858847	17.0423											1	-0.75	0
1	0.752717	18.1701											2	-0.75	0
2	0.752242	17.1545											3	-0.75	0
3	0.749748	10.2928											0	-0.75	0
4	0.747253	20.4354											1	-0.75	0
0	0.744966	15.6514											2	-0.75	0
1	0.744907	15.5075											3	-0.75	0
2	0.744848	15.3622											0	-0.75	0
3	0.744759	15.1417											1	-0.75	0
4	0.74464	14.8426											2	-0.75	0
0	0.74458	14.6908											3	-0.75	0
1	0.744224	13.7446
2	0.744165	13.5805
3	0.744105	13.4144
4	0.743719	12.28
0	0.743452	11.4289
1	0.507008	16.7073
2	0.501069	18.1856
3	0.500891	17.8119
4	0.500386	16.7077
0	0.500327	16.573
1	0.499822	15.3801
2	0.498901	12.9245
3	0.495011	19.3217
4	0.494773	18.8519
0	0.493467	16.0231
1	0.493437	15.953
2	0.492784	14.3239
3	0.492784	14.3239
4	0.492784	14.3239
0	0.250015	19.3938
1	0.249896	19.1612
2	0.24951	18.3849
3	0.24951	18.3849
4	0.249451	18.2626
0	0.249065	17.4463
1	0.248975	17.2525
2	0.248857	16.9906
3	0.248797	16.8581
4	0.248292	15.6869
0	0.248085	15.1785
1	0.247966	14.8801
2	0.247817	14.4985
3	0.244818	21.9945
4	0.244076	20.681
0	0.0985406	17.5587
1	0.0930421	20.2902
2	0.090171	17.7677
3	0.086441	19.0384
4	0.0864251	17.061
0	0.0850556	23.2313
1	0.0848665	22.1464
2	0.0848473	20.1074
3	0.0846533	18.2462
4	0.0846363	16.0192
0	0.0818062	18.5804
1	0.0628939	14.1421
2	0.0589804	14.9048
3	0.0588308	18.7124
4	0.0574316	21.5835
0	0.0573965	17.5587
1	0.0573757	14.655
2	0.0559552	15.3121
3	0.0548799	14.3151
4	0.0547166	16.4738
0	0.0543686	17.5587
1	0.0520488	16.9887
2	0.0465256	16.7699
3	0.0438369	14.3151
4	0.0426186	18.2462
0	0.0410534	22.4225
1	0.0410381	20.829
2	0.0410074	17.2047
3	0.0409849	13.967
4	0.0397732	18.7781
0	0.0381861	20.5913
1	0.0381664	18.3135
2	0.0376276	17.7677
3	0.0370938	17.8369
4	0.0353083	17.276
0	0.0328383	20.1074
1	0.0317263	14.4861
2	0.0303201	17.133
3	0.0302165	25.0661
4	0.0301189	13.7896
0	0.0285231	14.9048
1	0.0267627	17.7677
2	0.0246336	18.7781
3	0.0244752	21.0055
4	0.0233589	15.0691
0	0.0220847	30.0666
1	0.0219866	21.5264
2	0.0218419	24.7697
3	0.0217679	16.7699
4	0.0217487	13.967
0	0.0190584	10.5539
1	0.00731445	12.7702
2	0.00711387	7.88377
3	0.00701522	20.4714
4	0.0069933	17.9057
0	0.00698234	16.4738
1	0.00696974	14.655
2	0.00677189	11.2318
3	0.0066157	14.9872
4	0.00659433	11.3409
0	0.00625071	13.61
1	0.00624742	13.0561
2	0.00609342	16.6964
3	0.00609123	16.3989
4	0.00607753	14.4009
0	0.00606109	11.5559
1	0.00589722	14.0548
2	0.00574487	17.6983
3	0.00574103	17.2047
4	0.00573665	16.6225
0	0.00572623	15.1505
1	0.00571144	12.7702
2	0.00558046	19.359
3	0.00556621	17.6286
4	0.00556127	16.9887
0	0.00555525	16.1722
1	0.00555415	16.0192
2	0.00554703	14.9872
3	0.00554538	14.7388
4	0.00553771	13.5192
0	0.00552182	10.5539
1	0.00542262	21.5835
2	0.00538042	16.6225
3	0.00537001	15.1505
4	0.00536836	14.9048
0	0.00536124	13.7896
1	0.00535795	13.2433
2	0.0053574	13.15
3	0.00535466	12.6734
4	0.00535302	12.3786
0	0.00534754	11.3409
1	0.00533055	7.23241
2	0.00520012	16.3236
3	0.00518532	14.1421
4	0.00517217	11.8711
0	0.00501652	15.5514
1	0.00501269	14.9872
2	0.00500995	14.5708
3	0.0050083	14.3151
4	0.00499022	11.1217
0	0.00484663	16.6964
1	0.00447341	14.2289
2	0.00447013	13.7001
3	0.00430023	14.9872
4	0.00393414	13.4279
0	0.00392318	11.4489
1	0.00391167	8.9098
2	0.00379385	18.7124
3	0.00377576	16.3989
4	0.00374507	11.4489
0	0.00322882	14.5708
1	0.0025539	13.8859
2	0.00233825	14.5708
3	0.0021837	17.8369
4	0.00214041	11.1217
0	-0.00389024	14.3627
1	-0.00400903	14.047
2	-0.00442478	12.8814
3	-0.00454356	12.5284
4	-0.00454356	12.5284
0	-0.00466235	12.1652
1	-0.00466235	12.1652
2	-0.00478114	11.7909
3	-0.0050781	10.7983
4	-0.0051078	10.694
0	-0.00519689	10.3747
1	-0.00528598	10.0453
2	-0.00552355	9.1089
3	-0.00567203	8.47122
4	-0.75	0
0	-0.75	0
1	-0.75	0
2	-0.75	0
3	-0.75	0
4	-0.75	0
0	-0.75	0
1	-0.75	0
2	-0.75	0
3	-0.75	0
4	-0.75	0
0	-0.75	0
1	-0.75	0
2	-0.75	0
3	-0.75	0
4	-0.75	0
0	-0.75	0
1	-0.75	0
2	-0.75	0
3	-0.75	0
4	-0.75	0
0	-0.75	0
1	-0.75	0
2	-0.75	0
3	-0.75	0
4	-0.75	0
0	-0.75	0
1	-0.75	0
2	-0.75	0
3	-0.75	0
4	-0.75	0
0	-0.75	0
1	-0.75	0
2	-0.75	0
3	-0.75	0
4	-0.75	0
0	-0.75	0
1	-0.75	0
2	-0.75	0
3	-0.75	0
4	-0.75	0
0	-0.75	0
1	-0.75	0
2	-0.75	0
3	-0.75	0
4	-0.75	0
0	-0.75	0
1	-0.75	0
2	-0.75	0
3	-0.75	0

## Sheet: K0
K Fold	Age	rtIB	K Fold	Age	rtIB
0	30	12.4189	2	30	15.662
0	30	14.1722	3	30	10.8709
0	30	14.5699	4	30	10.5557
0	30	10.6579	1	30	15.3047
0	30	11.7715	2	30	10.0061
0	30	12.2169	3	30	14.1474
0	30	15.0004	4	30	12.0226
0	30	10.5688	1	30	12.5211
0	30	16.3296	2	30	14.2927
0	30	10.103	3	30	11.7393
0	30	13.8029	4	30	12.7179
0	30	15.4841	1	30	15.0357
0	30	10.4762	2	30	15.4368
0	30	14.6944	3	30	16.5762
0	30	13.8954	4	30	14.3374
0	30	15.8477	1	30	13.6982
0	30	13.029	2	30	12.4669
0	30	15.9428	3	30	16.7241
0	30	16.5397	4	30	13.4585
0	30	10.4162	1	30	16.0012
0	30	12.437	2	30	13.4181
0	30	14.3922	3	30	12.3867
0	30	13.2787	4	30	8.78658
0	30	13.9391	1	30	14.9854
0	30	13.7097	2	30	10.6537
0	30	13.4236	3	30	12.649
0	30	9.15408	4	30	13.6877
0	30	11.7971	1	30	14.6489
0	30	13.0713	2	30	11.7052
0	30	11.4292	3	30	12.0804
0	30	9.79517	4	30	15.2873
0	30	7.87171	1	30	12.5899
0	30	12.5387	2	30	15.7385
0	30	15.7352	3	30	14.8303
0	30	12.1299	4	30	15.4806
0	30	15.7198	1	30	14.5972
0	30	10.8578	2	30	13.9156
0	30	12.4656	3	30	9.55468
0	30	12.6703	4	30	10.7289
0	30	10.4089	1	30	14.682
0	30	13.8001	2	30	9.48797
0	30	12.2715	3	30	16.1523
0	30	9.16205	4	30	12.4088
0	30	16.0292	1	30	12.1749
0	30	17.2979	2	30	15.3698
0	30	11.5168	3	30	15.5924
0	30	11.3952	4	30	14.3845
0	30	16.8413	1	30	16.5071
0	30	20.1595	2	30	12.7485
0	30	12.2951	3	30	12.8077
0	30	14.8379	4	30	14.0043
0	30	18.0683	1	30	14.0278
0	30	9.81289	2	30	11.6856
0	30	15.0104	3	30	12.9398
0	30	14.604	4	30	14.2061
0	30	11.8914	1	30	10.5628
0	30	11.7902	2	30	13.6133
0	30	14.5459	3	30	15.373
0	30	12.7401	4	30	14.6661
0	30	11.1024	1	30	13.6419
0	30	10.0179	2	30	10.5896
0	16.998	17.2993	3	30	6.80938
0	16.8549	19.1165	4	30	15.8148
0	16.6759	18.0481	1	30	13.7101
0	16.5686	18.6492	2	30	13.2857
0	16.3181	16.9124	3	30	12.2302
0	16.1034	19.0587	4	30	15.9949
0	15.674	7.37643	1	30	10.5302
0	15.5666	14.8274	2	30	15.7858
0	15.3519	17.802	3	30	12.9698
0	15.1014	14.0639	4	30	13.5456
0	14.8151	18.7671	1	30	12.3606
0	14.672	15.411	2	30	13.6413
0	14.5646	13.5852	3	30	14.6919
0	14.3857	13.5852	4	30	16.3347
0	14.2841	14.1913	1	30	14.903
0	14.0994	16.1791	2	30	14.3298
0	13.992	13.0891	3	30	9.05196
0	13.9205	14.1421	4	30	15.3908
0	13.67	17.5524	1	30	12.9145
0	13.5626	17.802	2	30	13.0732
0	13.2406	16.3824	3	30	12.7209
0	13.0974	12.9194	4	30	12.5508
0	12.9901	14.8274	1	30	8.15476
0	12.7753	19.2316	2	30	12.0488
0	12.5964	11.6632	3	30	14.4097
0	12.5694	10.5938	4	30	13.732
0	12.3817	20.4004	1	30	15.4766
0	12.2386	18.1699	2	30	9.02085
0	12.0239	15.5535	3	30	17.9195
0	11.979	11.3963	4	30	11.3339
0	11.8449	8.6177	1	30	14.1907
0	11.7018	8.99346	2	30	15.8443
0	11.4513	11.4725	3	30	15.2035
0	11.3082	10.467	4	30	11.4891
0	11.2008	21.9625	1	30	10.8956
0	10.9503	13.5852	2	30	15.5227
0	10.829	10.7245	3	30	11.8355
0	10.6998	14.9016	4	30	5.56351
0	10.4493	15.2672	1	30	12.78
0	10.2714	9.9145	2	30	12.5583
0	10.1258	10.8964	3	30	13.0796
0	9.84095	11.2786	4	30	11.8287
0	9.76938	9.9262	1	30	10.1475
0	9.55467	9.70143	2	30	16.009
0	9.45442	8.98054	3	30	15.1899
0	9.33996	9.81446	4	30	13.0139
0	9.16103	6.06339	1	30	10.2187
0	8.98211	9.23548	2	30	11.1358
0	8.7674	9.23548	3	30	11.9846
0	8.69583	8.35781	4	30	13.3215
0	8.5169	8.99346	1	30	11.6237
0	8.40954	8.74475	2	30	14.1956
0	8.37376	9.35414	3	30	17.1993
0	8.23062	8.99346	4	30	13.0932
0	8.12326	9.23548	1	30	10.281
0	7.94433	8.6177	2	30	13.8927
0	7.83698	6.41689	3	30	12.73
0	7.71941	11.2734	4	30	15.0456
0	7.5507	9.47132	1	30	11.152
0	7.37177	9.23548	2	30	14.5077
0	7.15706	8.86998	3	30	14.6552
0	6.97813	12.2174	4	30	12.2506
0	6.87078	10.146	1	30	13.2113
0	6.7992	9.70143	2	30	7.84929
0	6.62028	10.3611	3	30	11.0583
0	6.47714	10.7785	4	30	11.129
0	6.29821	9.81446	1	30	10.6022
0	6.15507	8.86998	2	30	13.3053
0	6.01193	10.9813	3	30	13.5585
0	5.86229	9.18506	4	30	15.103
0	5.15308	7.37643	1	30	9.51765
0	4.83101	8.22478	2	30	15.6893
0	4.56461	8.55686	3	30	13.4765
0	4.15109	9.70143	4	30	10.8598
0	3.9006	10.0367	1	30	13.4941
0	3.72167	13.0891	2	30	13.5558
0	3.54274	9.58706	3	30	7.9513
0	3.32803	12.5733	4	30	10.1322
0	3.15973	9.67746	1	30	12.7899
0	2.97018	6.75191	2	30	10.7653
0	2.6839	15.3393	3	30	17.6654
0	2.4334	15.6243	4	30	14.2739
0	2.21869	15.7648	1	30	14.3944
0	2.00163	11.1047	2	30	12.6283
0	2.00119	9.47013	3	30	17.8729
0	2.00074	7.4868	4	30	12.5345
0	1.75108	14.3818	1	30	14.3576
0	1.74996	11.0289	2	30	13.9732
0	1.74951	9.38113	3	30	13.0638
0	1.71769	14.9755	4	30	11.8463
0	1.61034	17.9255	1	30	11.9548
0	1.50564	13.2664	2	30	9.64464
0	1.5049	10.9519	3	30	14.1013
0	1.5044	9.04592	4	30	13.0652
0	1.39563	21.9123	1	30	9.47551
0	1.25376	12.5946	2	30	15.7338
0	1.25249	18.4112	3	30	12.2264
0	1.24737	13.2882	4	30	9.48848
0	1.24657	10.7721	1	30	15.9109
0	1.10934	25.1027	2	30	10.5349
0	1.07356	17.2993	3	30	9.63093
0	1.00353	16.3343	4	30	13.2392
0	1.00199	17.9255	1	30	12.5359
0	1.00175	11.5014	2	30	13.9457
0	0.995724	13.3094	3	30	13.6126
0	0.966203	16.3149	4	30	14.3694
0	0.894632	12.3073	1	30	9.78647
0	0.858847	17.0423	2	30	13.8511
0	0.744966	15.6514	3	30	10.1318
0	0.74458	14.6908	4	30	14.6401
0	0.743452	11.4289	1	30	9.7518
0	0.500327	16.573	2	30	14.7714
0	0.493467	16.0231	3	30	12.876
0	0.250015	19.3938	4	30	13.0852
0	0.249065	17.4463	1	30	12.3171
0	0.248085	15.1785	2	30	12.2494
0	0.0985406	17.5587	3	30	12.878
0	0.0850556	23.2313	4	30	14.3906
0	0.0818062	18.5804	1	30	8.57772
0	0.0573965	17.5587	2	30	14.9798
0	0.0543686	17.5587	3	30	11.935
0	0.0410534	22.4225	4	30	14.7401
0	0.0381861	20.5913	1	30	12.5079
0	0.0328383	20.1074	2	30	15.0556
0	0.0285231	14.9048	3	30	13.3339
0	0.0220847	30.0666	4	30	7.91512
0	0.0190584	10.5539	1	30	8.2401
0	0.00698234	16.4738	2	30	15.2848
0	0.00625071	13.61	3	30	12.5174
0	0.00606109	11.5559	4	30	13.4312
0	0.00572623	15.1505	1	30	16.5868
0	0.00555525	16.1722	2	30	11.8972
0	0.00552182	10.5539	3	30	14.9456
0	0.00536124	13.7896	4	30	11.2147
0	0.00534754	11.3409	1	30	16.1031
0	0.00501652	15.5514	2	30	12.3749
0	0.00484663	16.6964	3	30	11.4397
0	0.00392318	11.4489	4	30	14.307
0	0.00322882	14.5708	1	30	11.9068
0	-0.00389024	14.3627	2	30	10.2688
0	-0.00466235	12.1652	3	30	13.9458
0	-0.00519689	10.3747	4	30	13.334
0	-0.75	0	1	30	10.0423
0	-0.75	0	2	30	11.3716
0	-0.75	0	3	30	14.1394
0	-0.75	0	4	30	12.512
0	-0.75	0	1	30	12.031
0	-0.75	0	2	30	16.2882
0	-0.75	0	3	30	14.7479
0	-0.75	0	4	30	11.5733
0	-0.75	0	1	30	12.0065
0	-0.75	0	2	30	9.93338
			3	30	12.431
			4	30	6.53245
			1	30	11.6337
			2	30	10.2419
			3	30	12.6616
			4	30	8.9894
			1	30	11.3995
			2	30	8.98052
			3	30	15.0465
			4	30	16.6278
			1	30	11.2942
			2	30	16.9622
			3	30	9.41654
			4	30	13.3494
			1	30	13.6943
			2	30	13.7854
			3	30	12.6313
			4	30	13.3086
			1	30	15.6716
			2	30	11.3011
			3	30	13.8378
			4	30	11.7659
			1	30	10.8314
			2	30	11.8591
			3	30	13.2384
			4	30	16.2982
			1	30	11.8569
			2	30	14.184
			3	30	10.8063
			4	30	15.9611
			1	30	11.9328
			2	30	17.2838
			3	30	12.1559
			4	17.0696	17.8639
			1	16.998	19.3459
			2	16.998	15.8346
			3	16.9622	16.1108
			4	16.8845	16.265
			1	16.8549	21.2478
			2	16.8382	13.7593
			3	16.8376	13.5895
			4	16.8372	13.4521
			1	16.6759	13.3395
			2	16.6402	14.5269
			3	16.6044	13.8267
			4	16.573	11.8753
			1	16.5328	15.9733
			2	16.5328	20.7754
			3	16.497	16.9775
			4	16.4254	14.2973
			1	16.2823	16.4496
			2	16.2823	19.6289
			3	16.175	13.9853
			4	16.1392	21.6591
			1	16.003	17.9998
			2	15.996	17.74
			3	15.8887	14.7529
			4	15.7813	19.2888
			1	15.674	19.1741
			2	15.674	13.6662
			3	15.6382	16.0422
			4	15.6382	18.2909
			1	15.4283	12.9956
			2	15.3877	17.1713
			3	15.3877	20.5082
			4	15.3519	15.6947
			1	15.3161	12.2174
			2	15.3161	20.292
			3	15.2445	18.5306
			4	15.2445	20.8284
			1	15.1014	14.4507
			2	14.994	12.3073
			3	14.8867	19.1165
			4	14.8819	15.5945
			1	14.7793	17.6777
			2	14.7435	19.0587
			3	14.7435	19.2888
			4	14.7078	16.9775
			1	14.6362	16.2472
			2	14.5909	16.909
			3	14.5808	14.2891
			4	14.5764	12.9956
			1	14.5288	16.7815
			2	14.4749	15.7132
			3	14.4215	12.8338
			4	14.4215	15.9041
			1	14.3857	16.1108
			2	14.3857	16.4496
			3	14.3141	15.1948
			4	14.3141	20.8813
			1	14.171	17.2993
			2	14.171	18.7083
			3	14.1352	14.8274
			4	14.1352	14.5269
			1	14.0636	20.562
			2	14.0382	17.5822
			3	14.0271	14.8
			4	14.0181	12.1076
			1	13.9873	14.0267
			2	13.9563	26.2623
			3	13.9563	16.4496
			4	13.9563	16.1791
			1	13.8847	12.0355
			2	13.8847	16.5165
			3	13.8131	17.6777
			4	13.7241	12.8519
			1	13.67	16.0422
			2	13.6342	11.8508
			3	13.5781	13.521
			4	13.5731	11.9143
			1	13.4911	17.1713
			2	13.4195	17.3629
			3	13.3479	14.1421
			4	13.2726	10.3723
			1	13.2048	17.6152
			2	13.169	12.9956
			3	13.1332	14.0639
			4	13.1295	12.1841
			1	13.0258	16.8471
			2	13.0133	10.3723
			3	12.9901	14.8274
			4	12.9901	10.7785
			1	12.9185	8.6177
			2	12.9185	8.86998
			3	12.7753	14.6779
			4	12.7753	20.1283
			1	12.7038	18.7671
			2	12.668	13.9062
			3	12.668	17.3629
			4	12.6322	14.6026
			1	12.5786	13.6577
			2	12.5777	13.3829
			3	12.5737	12.1076
			4	12.5726	11.7574
			1	12.5249	10.9813
			2	12.4533	20.562
			3	12.4533	19.7968
			4	12.4283	12.9956
			1	12.324	14.9871
			2	12.3101	15.3393
			3	12.3101	19.1741
			4	12.2854	14.5468
			1	12.1382	14.8
			2	12.1312	17.2354
			3	12.0954	21.9625
			4	12.0954	18.7083
			1	12.0239	15.8346
			2	12.0239	16.5831
			3	12.0239	18.59
			4	11.9881	17.2354
			1	11.9165	18.1091
			2	11.8871	16.8815
			3	11.8449	15.6947
			4	11.8449	16.7815
			1	11.7734	20.4004
			2	11.7568	11.3963
			3	11.7215	11.992
			4	11.7148	9.48357
			1	11.666	12.4853
			2	11.6302	13.2565
			3	11.537	12.2221
			4	11.5229	10.2541
			1	11.4513	18.1091
			2	11.4513	19.2316
			3	11.4513	14.6779
			4	11.4155	14.3742
			1	11.3082	21.71
			2	11.2864	14.8314
			3	11.2776	12.1841
			4	11.2008	12.7475
			1	11.1866	17.6349
			2	11.184	17.0457
			3	11.1292	11.5682
			4	11.1265	11.1491
			1	10.9145	10.2541
			2	10.8787	10.3611
			3	10.8429	15.5535
			4	10.8429	19.741
			1	10.8278	10.2371
			2	10.8072	19.1741
			3	10.7714	17.5524
			4	10.7222	12.2221
			1	10.687	12.8157
			2	10.664	13.4219
			3	10.664	12.9194
			4	10.5567	10.5719
			1	10.4135	12.0355
			2	10.4135	10.0367
			3	10.3419	9.35414
			4	10.311	10.8964
			1	10.2704	11.0813
			2	10.2346	9.81446
			3	10.1988	8.48875
			4	10.163	7.07107
			1	10.0915	10.3611
			2	10.0915	8.99346
			3	10.0557	8.48875
			4	9.91252	10.0367
			1	9.84095	6.75191
			2	9.80517	10.5719
			3	9.80517	8.22478
			4	9.76938	12.5733
			1	9.72732	13.8267
			2	9.7201	11.5179
			3	9.71643	10.146
			4	9.56954	10.6376
			1	9.55467	10.0367
			2	9.51889	11.1803
			3	9.4831	9.23548
			4	9.46474	12.8157
			1	9.42254	11.0655
			2	9.41153	5.87868
			3	9.41153	8.86998
			4	9.41153	9.47132
			1	9.30417	8.86998
			2	9.27279	10.4615
			3	9.19682	9.11527
			4	9.19682	8.48875
			1	9.13244	13.1378
			2	9.12525	7.37643
			3	9.08946	8.48875
			4	9.01892	12.3732
			1	8.98211	13.1731
			2	8.91054	10.146
			3	8.80318	9.58706
			4	8.80318	9.23548
			1	8.72136	11.9532
			2	8.71712	10.417
			3	8.7146	9.38512
			4	8.71219	8.28105
			1	8.69583	9.47132
			2	8.66004	10.0367
			3	8.58847	8.99346
			4	8.55268	12.1268
			1	8.44533	8.08957
			2	8.44533	8.35781
			3	8.42323	11.3145
			4	8.40954	11.3759
			1	8.40954	8.6177
			2	8.38058	9.08338
			3	8.37376	9.9262
			4	8.37376	11.1803
			1	8.31694	12.9239
			2	8.27623	11.7178
			3	8.2664	8.08957
			4	8.23062	12.3073
			1	8.15905	8.74475
			2	8.15905	8.08957
			3	8.12544	10.7677
			4	8.12326	10.7785
			1	8.0159	9.58706
			2	8.01342	10.417
			3	7.98012	8.22478
			4	7.94433	10.9813
			1	7.90855	7.66965
			2	7.90855	9.11527
			3	7.87276	10.9813
			4	7.83698	9.23548
			1	7.82812	10.3723
			2	7.76541	9.81446
			3	7.76541	8.08957
			4	7.76541	7.37643
			1	7.69384	7.07107
			2	7.67343	7.39216
			3	7.65805	8.6177
			4	7.62227	8.99346
			1	7.5507	8.08957
			2	7.44334	8.48875
			3	7.42323	11.3145
			4	7.40755	12.9194
			1	7.37177	7.81213
			2	7.37177	4.37237
			3	7.33598	6.06339
			4	7.3002	8.48875
			1	7.15706	9.35414
			2	7.12127	9.9262
			3	7.12127	8.35781
			4	7.0497	8.86998
			1	6.94235	9.9262
			2	6.94235	12.0355
			3	6.94235	9.35414
			4	6.87078	8.22478
			1	6.87078	11.6632
			2	6.86034	8.28105
			3	6.82376	8.50241
			4	6.7992	9.11527
			1	6.76342	7.95206
			2	6.76342	10.6757
			3	6.72763	8.74475
			4	6.71563	9.82037
			1	6.60486	9.96123
			2	6.58449	9.81446
			3	6.58449	9.23548
			4	6.56461	8.55686
			1	6.44135	8.99346
			2	6.44135	10.0367
			3	6.40557	8.48875
			4	6.334	7.81213
			1	6.26243	9.47132
			2	6.26243	10.7785
			3	6.26243	13.0891
			4	6.19085	13.9853
			1	6.15507	8.22478
			2	6.15507	10.7785
			3	6.0835	13.5852
			4	6.0835	9.23548
			1	5.94036	8.99346
			2	5.90457	11.8508
			3	5.86879	8.74475
			4	5.8632	9.58101
			1	5.68986	12.1268
			2	5.61829	12.4853
			3	5.47515	16.6495
			4	5.30834	9.86754
			1	5.04573	12.4853
			2	5.01422	10.7245
			3	4.93837	6.24264
			4	4.90258	6.91333
			1	4.75944	9.58706
			2	4.71104	7.69987
			3	4.58052	9.58706
			4	4.56702	9.62935
			1	4.45431	8.92868
			2	4.33002	14.3742
			3	4.29423	8.35781
			4	4.15109	10.0367
			1	4.07952	10.9813
			2	4.00791	7.99574
			3	3.93638	13.4219
			4	3.9006	9.23548
			1	3.86481	11.7574
			2	3.82605	9.53241
			3	3.79324	10.9813
			4	3.72167	12.7475
			1	3.72167	10.467
			2	3.61431	11.4725
			3	3.61431	10.3611
			4	3.56278	7.63931
			1	3.43539	8.99346
			2	3.3996	11.6632
			3	3.3996	10.5719
			4	3.3996	8.86998
			1	3.29225	13.4219
			2	3.26648	7.63931
			3	3.18489	14.7529
			4	3.18489	11.0813
			1	3.14911	16.1791
			2	3.11332	13.0045
			3	3.07753	14.0639
			4	2.97294	8.98054
			1	2.97018	10.9813
			2	2.86282	9.9262
			3	2.79125	13.9062
			4	2.71968	11.3759
			1	2.6839	9.35414
			2	2.64811	11.8508
			3	2.54076	11.1803
			4	2.50497	14.9016
			1	2.32604	13.5038
			2	2.25447	15.4824
			3	2.25447	13.7467
			4	2.21869	17.74
			1	2.21869	20.4544
			2	2.00226	13.0537
			3	2.00181	11.6948
			4	2.00181	11.6948
			1	2.00154	10.7976
			2	2.00154	10.7976
			3	2.0014	10.2654
			4	2.00128	9.81884
			1	2.00107	8.98416
			2	2.00098	8.60168
			3	2.00086	8.06353
			4	2.0008	7.78051
			1	1.9956	12.9681
			2	1.93241	12.1268
			3	1.86083	11.8508
			4	1.78926	13.0045
			1	1.75067	13.2456
			2	1.7504	12.4607
			3	1.75025	12.0024
			4	1.75007	11.4283
			1	1.74987	10.7196
			2	1.74987	10.7196
			3	1.74978	10.4012
			4	1.74966	9.96072
			1	1.7493	8.50359
			2	1.7493	8.50359
			3	1.74921	8.09844
			4	1.74909	7.52439
			1	1.71058	7.45471
			2	1.68191	11.9435
			3	1.68191	14.6026
			4	1.68191	13.9062
			1	1.56461	8.55686
			2	1.53877	25.0147
			3	1.50606	14.4009
			4	1.50588	13.926
			1	1.50555	13.0104
			2	1.50511	11.6464
			3	1.50505	11.4523
			4	1.50493	11.0538
			1	1.50481	10.6404
			2	1.50475	10.4275
			3	1.50466	10.0999
			4	1.50457	9.76121
			1	1.50431	8.66617
			2	1.50422	8.26899
			3	1.4672	15.5535
			4	1.43141	16.3149
			1	1.35984	20.9341
			2	1.35984	17.2993
			3	1.32406	20.562
			4	1.28827	17.74
			1	1.25295	9.90392
			2	1.25293	9.79007
			3	1.25287	9.55831
			4	1.25257	8.30304
			1	1.25245	7.74416
			2	1.24803	15.03
			3	1.24761	13.9468
			4	1.24755	13.7851
			1	1.24699	12.142
			2	1.24693	11.9559
			3	1.24687	11.7669
			4	1.24681	11.5748
			1	1.2167	9.47132
			2	1.18091	15.6947
			3	1.14513	21.557
			4	1.14513	16.9775
			1	1.10934	15.1948
			2	1.07356	17.8639
			3	1.07356	16.8471
			4	1.07356	14.7529
			1	1.03777	20.562
			2	1.03777	19.4596
			3	1.03777	18.59
			4	1.03777	15.4824
			1	1.00315	15.4163
			2	1.00291	14.8231
			3	1.00199	22.7519
			4	1.00199	20.669
			1	1.00199	17.5524
			2	1.00199	14.2199
			3	1.00181	11.6948
			4	1.00181	11.6948
			1	1.00157	10.9009
			2	1.00104	8.8585
			3	0.99605	14.2057
			4	0.995753	13.3933
			1	0.995635	13.0542
			2	0.995605	12.9681
			3	0.991002	17.9066
			4	0.966203	16.6495
			1	0.894632	17.2993
			2	0.894632	15.4824
			3	0.894632	12.9194
			4	0.894632	12.5733
			1	0.894632	10.9813
			2	0.894632	8.48875
			3	0.894632	8.35781
			4	0.858847	17.4895
			1	0.752717	18.1701
			2	0.752242	17.1545
			3	0.749748	10.2928
			4	0.747253	20.4354
			1	0.744907	15.5075
			2	0.744848	15.3622
			3	0.744759	15.1417
			4	0.74464	14.8426
			1	0.744224	13.7446
			2	0.744165	13.5805
			3	0.744105	13.4144
			4	0.743719	12.28
			1	0.507008	16.7073
			2	0.501069	18.1856
			3	0.500891	17.8119
			4	0.500386	16.7077
			1	0.499822	15.3801
			2	0.498901	12.9245
			3	0.495011	19.3217
			4	0.494773	18.8519
			1	0.493437	15.953
			2	0.492784	14.3239
			3	0.492784	14.3239
			4	0.492784	14.3239
			1	0.249896	19.1612
			2	0.24951	18.3849
			3	0.24951	18.3849
			4	0.249451	18.2626
			1	0.248975	17.2525
			2	0.248857	16.9906
			3	0.248797	16.8581
			4	0.248292	15.6869
			1	0.247966	14.8801
			2	0.247817	14.4985
			3	0.244818	21.9945
			4	0.244076	20.681
			1	0.0930421	20.2902
			2	0.090171	17.7677
			3	0.086441	19.0384
			4	0.0864251	17.061
			1	0.0848665	22.1464
			2	0.0848473	20.1074
			3	0.0846533	18.2462
			4	0.0846363	16.0192
			1	0.0628939	14.1421
			2	0.0589804	14.9048
			3	0.0588308	18.7124
			4	0.0574316	21.5835
			1	0.0573757	14.655
			2	0.0559552	15.3121
			3	0.0548799	14.3151
			4	0.0547166	16.4738
			1	0.0520488	16.9887
			2	0.0465256	16.7699
			3	0.0438369	14.3151
			4	0.0426186	18.2462
			1	0.0410381	20.829
			2	0.0410074	17.2047
			3	0.0409849	13.967
			4	0.0397732	18.7781
			1	0.0381664	18.3135
			2	0.0376276	17.7677
			3	0.0370938	17.8369
			4	0.0353083	17.276
			1	0.0317263	14.4861
			2	0.0303201	17.133
			3	0.0302165	25.0661
			4	0.0301189	13.7896
			1	0.0267627	17.7677
			2	0.0246336	18.7781
			3	0.0244752	21.0055
			4	0.0233589	15.0691
			1	0.0219866	21.5264
			2	0.0218419	24.7697
			3	0.0217679	16.7699
			4	0.0217487	13.967
			1	0.00731445	12.7702
			2	0.00711387	7.88377
			3	0.00701522	20.4714
			4	0.0069933	17.9057
			1	0.00696974	14.655
			2	0.00677189	11.2318
			3	0.0066157	14.9872
			4	0.00659433	11.3409
			1	0.00624742	13.0561
			2	0.00609342	16.6964
			3	0.00609123	16.3989
			4	0.00607753	14.4009
			1	0.00589722	14.0548
			2	0.00574487	17.6983
			3	0.00574103	17.2047
			4	0.00573665	16.6225
			1	0.00571144	12.7702
			2	0.00558046	19.359
			3	0.00556621	17.6286
			4	0.00556127	16.9887
			1	0.00555415	16.0192
			2	0.00554703	14.9872
			3	0.00554538	14.7388
			4	0.00553771	13.5192
			1	0.00542262	21.5835
			2	0.00538042	16.6225
			3	0.00537001	15.1505
			4	0.00536836	14.9048
			1	0.00535795	13.2433
			2	0.0053574	13.15
			3	0.00535466	12.6734
			4	0.00535302	12.3786
			1	0.00533055	7.23241
			2	0.00520012	16.3236
			3	0.00518532	14.1421
			4	0.00517217	11.8711
			1	0.00501269	14.9872
			2	0.00500995	14.5708
			3	0.0050083	14.3151
			4	0.00499022	11.1217
			1	0.00447341	14.2289
			2	0.00447013	13.7001
			3	0.00430023	14.9872
			4	0.00393414	13.4279
			1	0.00391167	8.9098
			2	0.00379385	18.7124
			3	0.00377576	16.3989
			4	0.00374507	11.4489
			1	0.0025539	13.8859
			2	0.00233825	14.5708
			3	0.0021837	17.8369
			4	0.00214041	11.1217
			1	-0.00400903	14.047
			2	-0.00442478	12.8814
			3	-0.00454356	12.5284
			4	-0.00454356	12.5284
			1	-0.00466235	12.1652
			2	-0.00478114	11.7909
			3	-0.0050781	10.7983
			4	-0.0051078	10.694
			1	-0.00528598	10.0453
			2	-0.00552355	9.1089
			3	-0.00567203	8.47122
			4	-0.75	0
			1	-0.75	0
			2	-0.75	0
			3	-0.75	0
			4	-0.75	0
			1	-0.75	0
			2	-0.75	0
			3	-0.75	0
			4	-0.75	0
			1	-0.75	0
			2	-0.75	0
			3	-0.75	0
			4	-0.75	0
			1	-0.75	0
			2	-0.75	0
			3	-0.75	0
			4	-0.75	0
			1	-0.75	0
			2	-0.75	0
			3	-0.75	0
			4	-0.75	0
			1	-0.75	0
			2	-0.75	0
			3	-0.75	0
			4	-0.75	0
			1	-0.75	0
			2	-0.75	0
			3	-0.75	0
			4	-0.75	0
			1	-0.75	0
			2	-0.75	0
			3	-0.75	0
			4	-0.75	0
			1	-0.75	0
			2	-0.75	0
			3	-0.75	0
			4	-0.75	0
			1	-0.75	0
			2	-0.75	0
			3	-0.75	0

## Sheet: K1
K Fold	Age	rtIB	K Fold	Age	rtIB
1	30	15.3047	2	30	15.662
1	30	12.5211	3	30	10.8709
1	30	15.0357	4	30	10.5557
1	30	13.6982	0	30	12.4189
1	30	16.0012	2	30	10.0061
1	30	14.9854	3	30	14.1474
1	30	14.6489	4	30	12.0226
1	30	12.5899	0	30	14.1722
1	30	14.5972	2	30	14.2927
1	30	14.682	3	30	11.7393
1	30	12.1749	4	30	12.7179
1	30	16.5071	0	30	14.5699
1	30	14.0278	2	30	15.4368
1	30	10.5628	3	30	16.5762
1	30	13.6419	4	30	14.3374
1	30	13.7101	0	30	10.6579
1	30	10.5302	2	30	12.4669
1	30	12.3606	3	30	16.7241
1	30	14.903	4	30	13.4585
1	30	12.9145	0	30	11.7715
1	30	8.15476	2	30	13.4181
1	30	15.4766	3	30	12.3867
1	30	14.1907	4	30	8.78658
1	30	10.8956	0	30	12.2169
1	30	12.78	2	30	10.6537
1	30	10.1475	3	30	12.649
1	30	10.2187	4	30	13.6877
1	30	11.6237	0	30	15.0004
1	30	10.281	2	30	11.7052
1	30	11.152	3	30	12.0804
1	30	13.2113	4	30	15.2873
1	30	10.6022	0	30	10.5688
1	30	9.51765	2	30	15.7385
1	30	13.4941	3	30	14.8303
1	30	12.7899	4	30	15.4806
1	30	14.3944	0	30	16.3296
1	30	14.3576	2	30	13.9156
1	30	11.9548	3	30	9.55468
1	30	9.47551	4	30	10.7289
1	30	15.9109	0	30	10.103
1	30	12.5359	2	30	9.48797
1	30	9.78647	3	30	16.1523
1	30	9.7518	4	30	12.4088
1	30	12.3171	0	30	13.8029
1	30	8.57772	2	30	15.3698
1	30	12.5079	3	30	15.5924
1	30	8.2401	4	30	14.3845
1	30	16.5868	0	30	15.4841
1	30	16.1031	2	30	12.7485
1	30	11.9068	3	30	12.8077
1	30	10.0423	4	30	14.0043
1	30	12.031	0	30	10.4762
1	30	12.0065	2	30	11.6856
1	30	11.6337	3	30	12.9398
1	30	11.3995	4	30	14.2061
1	30	11.2942	0	30	14.6944
1	30	13.6943	2	30	13.6133
1	30	15.6716	3	30	15.373
1	30	10.8314	4	30	14.6661
1	30	11.8569	0	30	13.8954
1	30	11.9328	2	30	10.5896
1	16.998	19.3459	3	30	6.80938
1	16.8549	21.2478	4	30	15.8148
1	16.6759	13.3395	0	30	15.8477
1	16.5328	15.9733	2	30	13.2857
1	16.2823	16.4496	3	30	12.2302
1	16.003	17.9998	4	30	15.9949
1	15.674	19.1741	0	30	13.029
1	15.4283	12.9956	2	30	15.7858
1	15.3161	12.2174	3	30	12.9698
1	15.1014	14.4507	4	30	13.5456
1	14.7793	17.6777	0	30	15.9428
1	14.6362	16.2472	2	30	13.6413
1	14.5288	16.7815	3	30	14.6919
1	14.3857	16.1108	4	30	16.3347
1	14.171	17.2993	0	30	16.5397
1	14.0636	20.562	2	30	14.3298
1	13.9873	14.0267	3	30	9.05196
1	13.8847	12.0355	4	30	15.3908
1	13.67	16.0422	0	30	10.4162
1	13.4911	17.1713	2	30	13.0732
1	13.2048	17.6152	3	30	12.7209
1	13.0258	16.8471	4	30	12.5508
1	12.9185	8.6177	0	30	12.437
1	12.7038	18.7671	2	30	12.0488
1	12.5786	13.6577	3	30	14.4097
1	12.5249	10.9813	4	30	13.732
1	12.324	14.9871	0	30	14.3922
1	12.1382	14.8	2	30	9.02085
1	12.0239	15.8346	3	30	17.9195
1	11.9165	18.1091	4	30	11.3339
1	11.7734	20.4004	0	30	13.2787
1	11.666	12.4853	2	30	15.8443
1	11.4513	18.1091	3	30	15.2035
1	11.3082	21.71	4	30	11.4891
1	11.1866	17.6349	0	30	13.9391
1	10.9145	10.2541	2	30	15.5227
1	10.8278	10.2371	3	30	11.8355
1	10.687	12.8157	4	30	5.56351
1	10.4135	12.0355	0	30	13.7097
1	10.2704	11.0813	2	30	12.5583
1	10.0915	10.3611	3	30	13.0796
1	9.84095	6.75191	4	30	11.8287
1	9.72732	13.8267	0	30	13.4236
1	9.55467	10.0367	2	30	16.009
1	9.42254	11.0655	3	30	15.1899
1	9.30417	8.86998	4	30	13.0139
1	9.13244	13.1378	0	30	9.15408
1	8.98211	13.1731	2	30	11.1358
1	8.72136	11.9532	3	30	11.9846
1	8.69583	9.47132	4	30	13.3215
1	8.44533	8.08957	0	30	11.7971
1	8.40954	8.6177	2	30	14.1956
1	8.31694	12.9239	3	30	17.1993
1	8.15905	8.74475	4	30	13.0932
1	8.0159	9.58706	0	30	13.0713
1	7.90855	7.66965	2	30	13.8927
1	7.82812	10.3723	3	30	12.73
1	7.69384	7.07107	4	30	15.0456
1	7.5507	8.08957	0	30	11.4292
1	7.37177	7.81213	2	30	14.5077
1	7.15706	9.35414	3	30	14.6552
1	6.94235	9.9262	4	30	12.2506
1	6.87078	11.6632	0	30	9.79517
1	6.76342	7.95206	2	30	7.84929
1	6.60486	9.96123	3	30	11.0583
1	6.44135	8.99346	4	30	11.129
1	6.26243	9.47132	0	30	7.87171
1	6.15507	8.22478	2	30	13.3053
1	5.94036	8.99346	3	30	13.5585
1	5.68986	12.1268	4	30	15.103
1	5.04573	12.4853	0	30	12.5387
1	4.75944	9.58706	2	30	15.6893
1	4.45431	8.92868	3	30	13.4765
1	4.07952	10.9813	4	30	10.8598
1	3.86481	11.7574	0	30	15.7352
1	3.72167	10.467	2	30	13.5558
1	3.43539	8.99346	3	30	7.9513
1	3.29225	13.4219	4	30	10.1322
1	3.14911	16.1791	0	30	12.1299
1	2.97018	10.9813	2	30	10.7653
1	2.6839	9.35414	3	30	17.6654
1	2.32604	13.5038	4	30	14.2739
1	2.21869	20.4544	0	30	15.7198
1	2.00154	10.7976	2	30	12.6283
1	2.00107	8.98416	3	30	17.8729
1	1.9956	12.9681	4	30	12.5345
1	1.75067	13.2456	0	30	10.8578
1	1.74987	10.7196	2	30	13.9732
1	1.7493	8.50359	3	30	13.0638
1	1.71058	7.45471	4	30	11.8463
1	1.56461	8.55686	0	30	12.4656
1	1.50555	13.0104	2	30	9.64464
1	1.50481	10.6404	3	30	14.1013
1	1.50431	8.66617	4	30	13.0652
1	1.35984	20.9341	0	30	12.6703
1	1.25295	9.90392	2	30	15.7338
1	1.25245	7.74416	3	30	12.2264
1	1.24699	12.142	4	30	9.48848
1	1.2167	9.47132	0	30	10.4089
1	1.10934	15.1948	2	30	10.5349
1	1.03777	20.562	3	30	9.63093
1	1.00315	15.4163	4	30	13.2392
1	1.00199	17.5524	0	30	13.8001
1	1.00157	10.9009	2	30	13.9457
1	0.995635	13.0542	3	30	13.6126
1	0.894632	17.2993	4	30	14.3694
1	0.894632	10.9813	0	30	12.2715
1	0.752717	18.1701	2	30	13.8511
1	0.744907	15.5075	3	30	10.1318
1	0.744224	13.7446	4	30	14.6401
1	0.507008	16.7073	0	30	9.16205
1	0.499822	15.3801	2	30	14.7714
1	0.493437	15.953	3	30	12.876
1	0.249896	19.1612	4	30	13.0852
1	0.248975	17.2525	0	30	16.0292
1	0.247966	14.8801	2	30	12.2494
1	0.0930421	20.2902	3	30	12.878
1	0.0848665	22.1464	4	30	14.3906
1	0.0628939	14.1421	0	30	17.2979
1	0.0573757	14.655	2	30	14.9798
1	0.0520488	16.9887	3	30	11.935
1	0.0410381	20.829	4	30	14.7401
1	0.0381664	18.3135	0	30	11.5168
1	0.0317263	14.4861	2	30	15.0556
1	0.0267627	17.7677	3	30	13.3339
1	0.0219866	21.5264	4	30	7.91512
1	0.00731445	12.7702	0	30	11.3952
1	0.00696974	14.655	2	30	15.2848
1	0.00624742	13.0561	3	30	12.5174
1	0.00589722	14.0548	4	30	13.4312
1	0.00571144	12.7702	0	30	16.8413
1	0.00555415	16.0192	2	30	11.8972
1	0.00542262	21.5835	3	30	14.9456
1	0.00535795	13.2433	4	30	11.2147
1	0.00533055	7.23241	0	30	20.1595
1	0.00501269	14.9872	2	30	12.3749
1	0.00447341	14.2289	3	30	11.4397
1	0.00391167	8.9098	4	30	14.307
1	0.0025539	13.8859	0	30	12.2951
1	-0.00400903	14.047	2	30	10.2688
1	-0.00466235	12.1652	3	30	13.9458
1	-0.00528598	10.0453	4	30	13.334
1	-0.75	0	0	30	14.8379
1	-0.75	0	2	30	11.3716
1	-0.75	0	3	30	14.1394
1	-0.75	0	4	30	12.512
1	-0.75	0	0	30	18.0683
1	-0.75	0	2	30	16.2882
1	-0.75	0	3	30	14.7479
1	-0.75	0	4	30	11.5733
1	-0.75	0	0	30	9.81289
1	-0.75	0	2	30	9.93338
			3	30	12.431
			4	30	6.53245
			0	30	15.0104
			2	30	10.2419
			3	30	12.6616
			4	30	8.9894
			0	30	14.604
			2	30	8.98052
			3	30	15.0465
			4	30	16.6278
			0	30	11.8914
			2	30	16.9622
			3	30	9.41654
			4	30	13.3494
			0	30	11.7902
			2	30	13.7854
			3	30	12.6313
			4	30	13.3086
			0	30	14.5459
			2	30	11.3011
			3	30	13.8378
			4	30	11.7659
			0	30	12.7401
			2	30	11.8591
			3	30	13.2384
			4	30	16.2982
			0	30	11.1024
			2	30	14.184
			3	30	10.8063
			4	30	15.9611
			0	30	10.0179
			2	30	17.2838
			3	30	12.1559
			4	17.0696	17.8639
			0	16.998	17.2993
			2	16.998	15.8346
			3	16.9622	16.1108
			4	16.8845	16.265
			0	16.8549	19.1165
			2	16.8382	13.7593
			3	16.8376	13.5895
			4	16.8372	13.4521
			0	16.6759	18.0481
			2	16.6402	14.5269
			3	16.6044	13.8267
			4	16.573	11.8753
			0	16.5686	18.6492
			2	16.5328	20.7754
			3	16.497	16.9775
			4	16.4254	14.2973
			0	16.3181	16.9124
			2	16.2823	19.6289
			3	16.175	13.9853
			4	16.1392	21.6591
			0	16.1034	19.0587
			2	15.996	17.74
			3	15.8887	14.7529
			4	15.7813	19.2888
			0	15.674	7.37643
			2	15.674	13.6662
			3	15.6382	16.0422
			4	15.6382	18.2909
			0	15.5666	14.8274
			2	15.3877	17.1713
			3	15.3877	20.5082
			4	15.3519	15.6947
			0	15.3519	17.802
			2	15.3161	20.292
			3	15.2445	18.5306
			4	15.2445	20.8284
			0	15.1014	14.0639
			2	14.994	12.3073
			3	14.8867	19.1165
			4	14.8819	15.5945
			0	14.8151	18.7671
			2	14.7435	19.0587
			3	14.7435	19.2888
			4	14.7078	16.9775
			0	14.672	15.411
			2	14.5909	16.909
			3	14.5808	14.2891
			4	14.5764	12.9956
			0	14.5646	13.5852
			2	14.4749	15.7132
			3	14.4215	12.8338
			4	14.4215	15.9041
			0	14.3857	13.5852
			2	14.3857	16.4496
			3	14.3141	15.1948
			4	14.3141	20.8813
			0	14.2841	14.1913
			2	14.171	18.7083
			3	14.1352	14.8274
			4	14.1352	14.5269
			0	14.0994	16.1791
			2	14.0382	17.5822
			3	14.0271	14.8
			4	14.0181	12.1076
			0	13.992	13.0891
			2	13.9563	26.2623
			3	13.9563	16.4496
			4	13.9563	16.1791
			0	13.9205	14.1421
			2	13.8847	16.5165
			3	13.8131	17.6777
			4	13.7241	12.8519
			0	13.67	17.5524
			2	13.6342	11.8508
			3	13.5781	13.521
			4	13.5731	11.9143
			0	13.5626	17.802
			2	13.4195	17.3629
			3	13.3479	14.1421
			4	13.2726	10.3723
			0	13.2406	16.3824
			2	13.169	12.9956
			3	13.1332	14.0639
			4	13.1295	12.1841
			0	13.0974	12.9194
			2	13.0133	10.3723
			3	12.9901	14.8274
			4	12.9901	10.7785
			0	12.9901	14.8274
			2	12.9185	8.86998
			3	12.7753	14.6779
			4	12.7753	20.1283
			0	12.7753	19.2316
			2	12.668	13.9062
			3	12.668	17.3629
			4	12.6322	14.6026
			0	12.5964	11.6632
			2	12.5777	13.3829
			3	12.5737	12.1076
			4	12.5726	11.7574
			0	12.5694	10.5938
			2	12.4533	20.562
			3	12.4533	19.7968
			4	12.4283	12.9956
			0	12.3817	20.4004
			2	12.3101	15.3393
			3	12.3101	19.1741
			4	12.2854	14.5468
			0	12.2386	18.1699
			2	12.1312	17.2354
			3	12.0954	21.9625
			4	12.0954	18.7083
			0	12.0239	15.5535
			2	12.0239	16.5831
			3	12.0239	18.59
			4	11.9881	17.2354
			0	11.979	11.3963
			2	11.8871	16.8815
			3	11.8449	15.6947
			4	11.8449	16.7815
			0	11.8449	8.6177
			2	11.7568	11.3963
			3	11.7215	11.992
			4	11.7148	9.48357
			0	11.7018	8.99346
			2	11.6302	13.2565
			3	11.537	12.2221
			4	11.5229	10.2541
			0	11.4513	11.4725
			2	11.4513	19.2316
			3	11.4513	14.6779
			4	11.4155	14.3742
			0	11.3082	10.467
			2	11.2864	14.8314
			3	11.2776	12.1841
			4	11.2008	12.7475
			0	11.2008	21.9625
			2	11.184	17.0457
			3	11.1292	11.5682
			4	11.1265	11.1491
			0	10.9503	13.5852
			2	10.8787	10.3611
			3	10.8429	15.5535
			4	10.8429	19.741
			0	10.829	10.7245
			2	10.8072	19.1741
			3	10.7714	17.5524
			4	10.7222	12.2221
			0	10.6998	14.9016
			2	10.664	13.4219
			3	10.664	12.9194
			4	10.5567	10.5719
			0	10.4493	15.2672
			2	10.4135	10.0367
			3	10.3419	9.35414
			4	10.311	10.8964
			0	10.2714	9.9145
			2	10.2346	9.81446
			3	10.1988	8.48875
			4	10.163	7.07107
			0	10.1258	10.8964
			2	10.0915	8.99346
			3	10.0557	8.48875
			4	9.91252	10.0367
			0	9.84095	11.2786
			2	9.80517	10.5719
			3	9.80517	8.22478
			4	9.76938	12.5733
			0	9.76938	9.9262
			2	9.7201	11.5179
			3	9.71643	10.146
			4	9.56954	10.6376
			0	9.55467	9.70143
			2	9.51889	11.1803
			3	9.4831	9.23548
			4	9.46474	12.8157
			0	9.45442	8.98054
			2	9.41153	5.87868
			3	9.41153	8.86998
			4	9.41153	9.47132
			0	9.33996	9.81446
			2	9.27279	10.4615
			3	9.19682	9.11527
			4	9.19682	8.48875
			0	9.16103	6.06339
			2	9.12525	7.37643
			3	9.08946	8.48875
			4	9.01892	12.3732
			0	8.98211	9.23548
			2	8.91054	10.146
			3	8.80318	9.58706
			4	8.80318	9.23548
			0	8.7674	9.23548
			2	8.71712	10.417
			3	8.7146	9.38512
			4	8.71219	8.28105
			0	8.69583	8.35781
			2	8.66004	10.0367
			3	8.58847	8.99346
			4	8.55268	12.1268
			0	8.5169	8.99346
			2	8.44533	8.35781
			3	8.42323	11.3145
			4	8.40954	11.3759
			0	8.40954	8.74475
			2	8.38058	9.08338
			3	8.37376	9.9262
			4	8.37376	11.1803
			0	8.37376	9.35414
			2	8.27623	11.7178
			3	8.2664	8.08957
			4	8.23062	12.3073
			0	8.23062	8.99346
			2	8.15905	8.08957
			3	8.12544	10.7677
			4	8.12326	10.7785
			0	8.12326	9.23548
			2	8.01342	10.417
			3	7.98012	8.22478
			4	7.94433	10.9813
			0	7.94433	8.6177
			2	7.90855	9.11527
			3	7.87276	10.9813
			4	7.83698	9.23548
			0	7.83698	6.41689
			2	7.76541	9.81446
			3	7.76541	8.08957
			4	7.76541	7.37643
			0	7.71941	11.2734
			2	7.67343	7.39216
			3	7.65805	8.6177
			4	7.62227	8.99346
			0	7.5507	9.47132
			2	7.44334	8.48875
			3	7.42323	11.3145
			4	7.40755	12.9194
			0	7.37177	9.23548
			2	7.37177	4.37237
			3	7.33598	6.06339
			4	7.3002	8.48875
			0	7.15706	8.86998
			2	7.12127	9.9262
			3	7.12127	8.35781
			4	7.0497	8.86998
			0	6.97813	12.2174
			2	6.94235	12.0355
			3	6.94235	9.35414
			4	6.87078	8.22478
			0	6.87078	10.146
			2	6.86034	8.28105
			3	6.82376	8.50241
			4	6.7992	9.11527
			0	6.7992	9.70143
			2	6.76342	10.6757
			3	6.72763	8.74475
			4	6.71563	9.82037
			0	6.62028	10.3611
			2	6.58449	9.81446
			3	6.58449	9.23548
			4	6.56461	8.55686
			0	6.47714	10.7785
			2	6.44135	10.0367
			3	6.40557	8.48875
			4	6.334	7.81213
			0	6.29821	9.81446
			2	6.26243	10.7785
			3	6.26243	13.0891
			4	6.19085	13.9853
			0	6.15507	8.86998
			2	6.15507	10.7785
			3	6.0835	13.5852
			4	6.0835	9.23548
			0	6.01193	10.9813
			2	5.90457	11.8508
			3	5.86879	8.74475
			4	5.8632	9.58101
			0	5.86229	9.18506
			2	5.61829	12.4853
			3	5.47515	16.6495
			4	5.30834	9.86754
			0	5.15308	7.37643
			2	5.01422	10.7245
			3	4.93837	6.24264
			4	4.90258	6.91333
			0	4.83101	8.22478
			2	4.71104	7.69987
			3	4.58052	9.58706
			4	4.56702	9.62935
			0	4.56461	8.55686
			2	4.33002	14.3742
			3	4.29423	8.35781
			4	4.15109	10.0367
			0	4.15109	9.70143
			2	4.00791	7.99574
			3	3.93638	13.4219
			4	3.9006	9.23548
			0	3.9006	10.0367
			2	3.82605	9.53241
			3	3.79324	10.9813
			4	3.72167	12.7475
			0	3.72167	13.0891
			2	3.61431	11.4725
			3	3.61431	10.3611
			4	3.56278	7.63931
			0	3.54274	9.58706
			2	3.3996	11.6632
			3	3.3996	10.5719
			4	3.3996	8.86998
			0	3.32803	12.5733
			2	3.26648	7.63931
			3	3.18489	14.7529
			4	3.18489	11.0813
			0	3.15973	9.67746
			2	3.11332	13.0045
			3	3.07753	14.0639
			4	2.97294	8.98054
			0	2.97018	6.75191
			2	2.86282	9.9262
			3	2.79125	13.9062
			4	2.71968	11.3759
			0	2.6839	15.3393
			2	2.64811	11.8508
			3	2.54076	11.1803
			4	2.50497	14.9016
			0	2.4334	15.6243
			2	2.25447	15.4824
			3	2.25447	13.7467
			4	2.21869	17.74
			0	2.21869	15.7648
			2	2.00226	13.0537
			3	2.00181	11.6948
			4	2.00181	11.6948
			0	2.00163	11.1047
			2	2.00154	10.7976
			3	2.0014	10.2654
			4	2.00128	9.81884
			0	2.00119	9.47013
			2	2.00098	8.60168
			3	2.00086	8.06353
			4	2.0008	7.78051
			0	2.00074	7.4868
			2	1.93241	12.1268
			3	1.86083	11.8508
			4	1.78926	13.0045
			0	1.75108	14.3818
			2	1.7504	12.4607
			3	1.75025	12.0024
			4	1.75007	11.4283
			0	1.74996	11.0289
			2	1.74987	10.7196
			3	1.74978	10.4012
			4	1.74966	9.96072
			0	1.74951	9.38113
			2	1.7493	8.50359
			3	1.74921	8.09844
			4	1.74909	7.52439
			0	1.71769	14.9755
			2	1.68191	11.9435
			3	1.68191	14.6026
			4	1.68191	13.9062
			0	1.61034	17.9255
			2	1.53877	25.0147
			3	1.50606	14.4009
			4	1.50588	13.926
			0	1.50564	13.2664
			2	1.50511	11.6464
			3	1.50505	11.4523
			4	1.50493	11.0538
			0	1.5049	10.9519
			2	1.50475	10.4275
			3	1.50466	10.0999
			4	1.50457	9.76121
			0	1.5044	9.04592
			2	1.50422	8.26899
			3	1.4672	15.5535
			4	1.43141	16.3149
			0	1.39563	21.9123
			2	1.35984	17.2993
			3	1.32406	20.562
			4	1.28827	17.74
			0	1.25376	12.5946
			2	1.25293	9.79007
			3	1.25287	9.55831
			4	1.25257	8.30304
			0	1.25249	18.4112
			2	1.24803	15.03
			3	1.24761	13.9468
			4	1.24755	13.7851
			0	1.24737	13.2882
			2	1.24693	11.9559
			3	1.24687	11.7669
			4	1.24681	11.5748
			0	1.24657	10.7721
			2	1.18091	15.6947
			3	1.14513	21.557
			4	1.14513	16.9775
			0	1.10934	25.1027
			2	1.07356	17.8639
			3	1.07356	16.8471
			4	1.07356	14.7529
			0	1.07356	17.2993
			2	1.03777	19.4596
			3	1.03777	18.59
			4	1.03777	15.4824
			0	1.00353	16.3343
			2	1.00291	14.8231
			3	1.00199	22.7519
			4	1.00199	20.669
			0	1.00199	17.9255
			2	1.00199	14.2199
			3	1.00181	11.6948
			4	1.00181	11.6948
			0	1.00175	11.5014
			2	1.00104	8.8585
			3	0.99605	14.2057
			4	0.995753	13.3933
			0	0.995724	13.3094
			2	0.995605	12.9681
			3	0.991002	17.9066
			4	0.966203	16.6495
			0	0.966203	16.3149
			2	0.894632	15.4824
			3	0.894632	12.9194
			4	0.894632	12.5733
			0	0.894632	12.3073
			2	0.894632	8.48875
			3	0.894632	8.35781
			4	0.858847	17.4895
			0	0.858847	17.0423
			2	0.752242	17.1545
			3	0.749748	10.2928
			4	0.747253	20.4354
			0	0.744966	15.6514
			2	0.744848	15.3622
			3	0.744759	15.1417
			4	0.74464	14.8426
			0	0.74458	14.6908
			2	0.744165	13.5805
			3	0.744105	13.4144
			4	0.743719	12.28
			0	0.743452	11.4289
			2	0.501069	18.1856
			3	0.500891	17.8119
			4	0.500386	16.7077
			0	0.500327	16.573
			2	0.498901	12.9245
			3	0.495011	19.3217
			4	0.494773	18.8519
			0	0.493467	16.0231
			2	0.492784	14.3239
			3	0.492784	14.3239
			4	0.492784	14.3239
			0	0.250015	19.3938
			2	0.24951	18.3849
			3	0.24951	18.3849
			4	0.249451	18.2626
			0	0.249065	17.4463
			2	0.248857	16.9906
			3	0.248797	16.8581
			4	0.248292	15.6869
			0	0.248085	15.1785
			2	0.247817	14.4985
			3	0.244818	21.9945
			4	0.244076	20.681
			0	0.0985406	17.5587
			2	0.090171	17.7677
			3	0.086441	19.0384
			4	0.0864251	17.061
			0	0.0850556	23.2313
			2	0.0848473	20.1074
			3	0.0846533	18.2462
			4	0.0846363	16.0192
			0	0.0818062	18.5804
			2	0.0589804	14.9048
			3	0.0588308	18.7124
			4	0.0574316	21.5835
			0	0.0573965	17.5587
			2	0.0559552	15.3121
			3	0.0548799	14.3151
			4	0.0547166	16.4738
			0	0.0543686	17.5587
			2	0.0465256	16.7699
			3	0.0438369	14.3151
			4	0.0426186	18.2462
			0	0.0410534	22.4225
			2	0.0410074	17.2047
			3	0.0409849	13.967
			4	0.0397732	18.7781
			0	0.0381861	20.5913
			2	0.0376276	17.7677
			3	0.0370938	17.8369
			4	0.0353083	17.276
			0	0.0328383	20.1074
			2	0.0303201	17.133
			3	0.0302165	25.0661
			4	0.0301189	13.7896
			0	0.0285231	14.9048
			2	0.0246336	18.7781
			3	0.0244752	21.0055
			4	0.0233589	15.0691
			0	0.0220847	30.0666
			2	0.0218419	24.7697
			3	0.0217679	16.7699
			4	0.0217487	13.967
			0	0.0190584	10.5539
			2	0.00711387	7.88377
			3	0.00701522	20.4714
			4	0.0069933	17.9057
			0	0.00698234	16.4738
			2	0.00677189	11.2318
			3	0.0066157	14.9872
			4	0.00659433	11.3409
			0	0.00625071	13.61
			2	0.00609342	16.6964
			3	0.00609123	16.3989
			4	0.00607753	14.4009
			0	0.00606109	11.5559
			2	0.00574487	17.6983
			3	0.00574103	17.2047
			4	0.00573665	16.6225
			0	0.00572623	15.1505
			2	0.00558046	19.359
			3	0.00556621	17.6286
			4	0.00556127	16.9887
			0	0.00555525	16.1722
			2	0.00554703	14.9872
			3	0.00554538	14.7388
			4	0.00553771	13.5192
			0	0.00552182	10.5539
			2	0.00538042	16.6225
			3	0.00537001	15.1505
			4	0.00536836	14.9048
			0	0.00536124	13.7896
			2	0.0053574	13.15
			3	0.00535466	12.6734
			4	0.00535302	12.3786
			0	0.00534754	11.3409
			2	0.00520012	16.3236
			3	0.00518532	14.1421
			4	0.00517217	11.8711
			0	0.00501652	15.5514
			2	0.00500995	14.5708
			3	0.0050083	14.3151
			4	0.00499022	11.1217
			0	0.00484663	16.6964
			2	0.00447013	13.7001
			3	0.00430023	14.9872
			4	0.00393414	13.4279
			0	0.00392318	11.4489
			2	0.00379385	18.7124
			3	0.00377576	16.3989
			4	0.00374507	11.4489
			0	0.00322882	14.5708
			2	0.00233825	14.5708
			3	0.0021837	17.8369
			4	0.00214041	11.1217
			0	-0.00389024	14.3627
			2	-0.00442478	12.8814
			3	-0.00454356	12.5284
			4	-0.00454356	12.5284
			0	-0.00466235	12.1652
			2	-0.00478114	11.7909
			3	-0.0050781	10.7983
			4	-0.0051078	10.694
			0	-0.00519689	10.3747
			2	-0.00552355	9.1089
			3	-0.00567203	8.47122
			4	-0.75	0
			0	-0.75	0
			2	-0.75	0
			3	-0.75	0
			4	-0.75	0
			0	-0.75	0
			2	-0.75	0
			3	-0.75	0
			4	-0.75	0
			0	-0.75	0
			2	-0.75	0
			3	-0.75	0
			4	-0.75	0
			0	-0.75	0
			2	-0.75	0
			3	-0.75	0
			4	-0.75	0
			0	-0.75	0
			2	-0.75	0
			3	-0.75	0
			4	-0.75	0
			0	-0.75	0
			2	-0.75	0
			3	-0.75	0
			4	-0.75	0
			0	-0.75	0
			2	-0.75	0
			3	-0.75	0
			4	-0.75	0
			0	-0.75	0
			2	-0.75	0
			3	-0.75	0
			4	-0.75	0
			0	-0.75	0
			2	-0.75	0
			3	-0.75	0
			4	-0.75	0
			0	-0.75	0
			2	-0.75	0
			3	-0.75	0

## Sheet: K2
K Fold	Age	rtIB	K Fold	Age	rtIB
2	30	15.662	3	30	10.8709
2	30	10.0061	4	30	10.5557
2	30	14.2927	0	30	12.4189
2	30	15.4368	1	30	15.3047
2	30	12.4669	3	30	14.1474
2	30	13.4181	4	30	12.0226
2	30	10.6537	0	30	14.1722
2	30	11.7052	1	30	12.5211
2	30	15.7385	3	30	11.7393
2	30	13.9156	4	30	12.7179
2	30	9.48797	0	30	14.5699
2	30	15.3698	1	30	15.0357
2	30	12.7485	3	30	16.5762
2	30	11.6856	4	30	14.3374
2	30	13.6133	0	30	10.6579
2	30	10.5896	1	30	13.6982
2	30	13.2857	3	30	16.7241
2	30	15.7858	4	30	13.4585
2	30	13.6413	0	30	11.7715
2	30	14.3298	1	30	16.0012
2	30	13.0732	3	30	12.3867
2	30	12.0488	4	30	8.78658
2	30	9.02085	0	30	12.2169
2	30	15.8443	1	30	14.9854
2	30	15.5227	3	30	12.649
2	30	12.5583	4	30	13.6877
2	30	16.009	0	30	15.0004
2	30	11.1358	1	30	14.6489
2	30	14.1956	3	30	12.0804
2	30	13.8927	4	30	15.2873
2	30	14.5077	0	30	10.5688
2	30	7.84929	1	30	12.5899
2	30	13.3053	3	30	14.8303
2	30	15.6893	4	30	15.4806
2	30	13.5558	0	30	16.3296
2	30	10.7653	1	30	14.5972
2	30	12.6283	3	30	9.55468
2	30	13.9732	4	30	10.7289
2	30	9.64464	0	30	10.103
2	30	15.7338	1	30	14.682
2	30	10.5349	3	30	16.1523
2	30	13.9457	4	30	12.4088
2	30	13.8511	0	30	13.8029
2	30	14.7714	1	30	12.1749
2	30	12.2494	3	30	15.5924
2	30	14.9798	4	30	14.3845
2	30	15.0556	0	30	15.4841
2	30	15.2848	1	30	16.5071
2	30	11.8972	3	30	12.8077
2	30	12.3749	4	30	14.0043
2	30	10.2688	0	30	10.4762
2	30	11.3716	1	30	14.0278
2	30	16.2882	3	30	12.9398
2	30	9.93338	4	30	14.2061
2	30	10.2419	0	30	14.6944
2	30	8.98052	1	30	10.5628
2	30	16.9622	3	30	15.373
2	30	13.7854	4	30	14.6661
2	30	11.3011	0	30	13.8954
2	30	11.8591	1	30	13.6419
2	30	14.184	3	30	6.80938
2	30	17.2838	4	30	15.8148
2	16.998	15.8346	0	30	15.8477
2	16.8382	13.7593	1	30	13.7101
2	16.6402	14.5269	3	30	12.2302
2	16.5328	20.7754	4	30	15.9949
2	16.2823	19.6289	0	30	13.029
2	15.996	17.74	1	30	10.5302
2	15.674	13.6662	3	30	12.9698
2	15.3877	17.1713	4	30	13.5456
2	15.3161	20.292	0	30	15.9428
2	14.994	12.3073	1	30	12.3606
2	14.7435	19.0587	3	30	14.6919
2	14.5909	16.909	4	30	16.3347
2	14.4749	15.7132	0	30	16.5397
2	14.3857	16.4496	1	30	14.903
2	14.171	18.7083	3	30	9.05196
2	14.0382	17.5822	4	30	15.3908
2	13.9563	26.2623	0	30	10.4162
2	13.8847	16.5165	1	30	12.9145
2	13.6342	11.8508	3	30	12.7209
2	13.4195	17.3629	4	30	12.5508
2	13.169	12.9956	0	30	12.437
2	13.0133	10.3723	1	30	8.15476
2	12.9185	8.86998	3	30	14.4097
2	12.668	13.9062	4	30	13.732
2	12.5777	13.3829	0	30	14.3922
2	12.4533	20.562	1	30	15.4766
2	12.3101	15.3393	3	30	17.9195
2	12.1312	17.2354	4	30	11.3339
2	12.0239	16.5831	0	30	13.2787
2	11.8871	16.8815	1	30	14.1907
2	11.7568	11.3963	3	30	15.2035
2	11.6302	13.2565	4	30	11.4891
2	11.4513	19.2316	0	30	13.9391
2	11.2864	14.8314	1	30	10.8956
2	11.184	17.0457	3	30	11.8355
2	10.8787	10.3611	4	30	5.56351
2	10.8072	19.1741	0	30	13.7097
2	10.664	13.4219	1	30	12.78
2	10.4135	10.0367	3	30	13.0796
2	10.2346	9.81446	4	30	11.8287
2	10.0915	8.99346	0	30	13.4236
2	9.80517	10.5719	1	30	10.1475
2	9.7201	11.5179	3	30	15.1899
2	9.51889	11.1803	4	30	13.0139
2	9.41153	5.87868	0	30	9.15408
2	9.27279	10.4615	1	30	10.2187
2	9.12525	7.37643	3	30	11.9846
2	8.91054	10.146	4	30	13.3215
2	8.71712	10.417	0	30	11.7971
2	8.66004	10.0367	1	30	11.6237
2	8.44533	8.35781	3	30	17.1993
2	8.38058	9.08338	4	30	13.0932
2	8.27623	11.7178	0	30	13.0713
2	8.15905	8.08957	1	30	10.281
2	8.01342	10.417	3	30	12.73
2	7.90855	9.11527	4	30	15.0456
2	7.76541	9.81446	0	30	11.4292
2	7.67343	7.39216	1	30	11.152
2	7.44334	8.48875	3	30	14.6552
2	7.37177	4.37237	4	30	12.2506
2	7.12127	9.9262	0	30	9.79517
2	6.94235	12.0355	1	30	13.2113
2	6.86034	8.28105	3	30	11.0583
2	6.76342	10.6757	4	30	11.129
2	6.58449	9.81446	0	30	7.87171
2	6.44135	10.0367	1	30	10.6022
2	6.26243	10.7785	3	30	13.5585
2	6.15507	10.7785	4	30	15.103
2	5.90457	11.8508	0	30	12.5387
2	5.61829	12.4853	1	30	9.51765
2	5.01422	10.7245	3	30	13.4765
2	4.71104	7.69987	4	30	10.8598
2	4.33002	14.3742	0	30	15.7352
2	4.00791	7.99574	1	30	13.4941
2	3.82605	9.53241	3	30	7.9513
2	3.61431	11.4725	4	30	10.1322
2	3.3996	11.6632	0	30	12.1299
2	3.26648	7.63931	1	30	12.7899
2	3.11332	13.0045	3	30	17.6654
2	2.86282	9.9262	4	30	14.2739
2	2.64811	11.8508	0	30	15.7198
2	2.25447	15.4824	1	30	14.3944
2	2.00226	13.0537	3	30	17.8729
2	2.00154	10.7976	4	30	12.5345
2	2.00098	8.60168	0	30	10.8578
2	1.93241	12.1268	1	30	14.3576
2	1.7504	12.4607	3	30	13.0638
2	1.74987	10.7196	4	30	11.8463
2	1.7493	8.50359	0	30	12.4656
2	1.68191	11.9435	1	30	11.9548
2	1.53877	25.0147	3	30	14.1013
2	1.50511	11.6464	4	30	13.0652
2	1.50475	10.4275	0	30	12.6703
2	1.50422	8.26899	1	30	9.47551
2	1.35984	17.2993	3	30	12.2264
2	1.25293	9.79007	4	30	9.48848
2	1.24803	15.03	0	30	10.4089
2	1.24693	11.9559	1	30	15.9109
2	1.18091	15.6947	3	30	9.63093
2	1.07356	17.8639	4	30	13.2392
2	1.03777	19.4596	0	30	13.8001
2	1.00291	14.8231	1	30	12.5359
2	1.00199	14.2199	3	30	13.6126
2	1.00104	8.8585	4	30	14.3694
2	0.995605	12.9681	0	30	12.2715
2	0.894632	15.4824	1	30	9.78647
2	0.894632	8.48875	3	30	10.1318
2	0.752242	17.1545	4	30	14.6401
2	0.744848	15.3622	0	30	9.16205
2	0.744165	13.5805	1	30	9.7518
2	0.501069	18.1856	3	30	12.876
2	0.498901	12.9245	4	30	13.0852
2	0.492784	14.3239	0	30	16.0292
2	0.24951	18.3849	1	30	12.3171
2	0.248857	16.9906	3	30	12.878
2	0.247817	14.4985	4	30	14.3906
2	0.090171	17.7677	0	30	17.2979
2	0.0848473	20.1074	1	30	8.57772
2	0.0589804	14.9048	3	30	11.935
2	0.0559552	15.3121	4	30	14.7401
2	0.0465256	16.7699	0	30	11.5168
2	0.0410074	17.2047	1	30	12.5079
2	0.0376276	17.7677	3	30	13.3339
2	0.0303201	17.133	4	30	7.91512
2	0.0246336	18.7781	0	30	11.3952
2	0.0218419	24.7697	1	30	8.2401
2	0.00711387	7.88377	3	30	12.5174
2	0.00677189	11.2318	4	30	13.4312
2	0.00609342	16.6964	0	30	16.8413
2	0.00574487	17.6983	1	30	16.5868
2	0.00558046	19.359	3	30	14.9456
2	0.00554703	14.9872	4	30	11.2147
2	0.00538042	16.6225	0	30	20.1595
2	0.0053574	13.15	1	30	16.1031
2	0.00520012	16.3236	3	30	11.4397
2	0.00500995	14.5708	4	30	14.307
2	0.00447013	13.7001	0	30	12.2951
2	0.00379385	18.7124	1	30	11.9068
2	0.00233825	14.5708	3	30	13.9458
2	-0.00442478	12.8814	4	30	13.334
2	-0.00478114	11.7909	0	30	14.8379
2	-0.00552355	9.1089	1	30	10.0423
2	-0.75	0	3	30	14.1394
2	-0.75	0	4	30	12.512
2	-0.75	0	0	30	18.0683
2	-0.75	0	1	30	12.031
2	-0.75	0	3	30	14.7479
2	-0.75	0	4	30	11.5733
2	-0.75	0	0	30	9.81289
2	-0.75	0	1	30	12.0065
2	-0.75	0	3	30	12.431
2	-0.75	0	4	30	6.53245
			0	30	15.0104
			1	30	11.6337
			3	30	12.6616
			4	30	8.9894
			0	30	14.604
			1	30	11.3995
			3	30	15.0465
			4	30	16.6278
			0	30	11.8914
			1	30	11.2942
			3	30	9.41654
			4	30	13.3494
			0	30	11.7902
			1	30	13.6943
			3	30	12.6313
			4	30	13.3086
			0	30	14.5459
			1	30	15.6716
			3	30	13.8378
			4	30	11.7659
			0	30	12.7401
			1	30	10.8314
			3	30	13.2384
			4	30	16.2982
			0	30	11.1024
			1	30	11.8569
			3	30	10.8063
			4	30	15.9611
			0	30	10.0179
			1	30	11.9328
			3	30	12.1559
			4	17.0696	17.8639
			0	16.998	17.2993
			1	16.998	19.3459
			3	16.9622	16.1108
			4	16.8845	16.265
			0	16.8549	19.1165
			1	16.8549	21.2478
			3	16.8376	13.5895
			4	16.8372	13.4521
			0	16.6759	18.0481
			1	16.6759	13.3395
			3	16.6044	13.8267
			4	16.573	11.8753
			0	16.5686	18.6492
			1	16.5328	15.9733
			3	16.497	16.9775
			4	16.4254	14.2973
			0	16.3181	16.9124
			1	16.2823	16.4496
			3	16.175	13.9853
			4	16.1392	21.6591
			0	16.1034	19.0587
			1	16.003	17.9998
			3	15.8887	14.7529
			4	15.7813	19.2888
			0	15.674	7.37643
			1	15.674	19.1741
			3	15.6382	16.0422
			4	15.6382	18.2909
			0	15.5666	14.8274
			1	15.4283	12.9956
			3	15.3877	20.5082
			4	15.3519	15.6947
			0	15.3519	17.802
			1	15.3161	12.2174
			3	15.2445	18.5306
			4	15.2445	20.8284
			0	15.1014	14.0639
			1	15.1014	14.4507
			3	14.8867	19.1165
			4	14.8819	15.5945
			0	14.8151	18.7671
			1	14.7793	17.6777
			3	14.7435	19.2888
			4	14.7078	16.9775
			0	14.672	15.411
			1	14.6362	16.2472
			3	14.5808	14.2891
			4	14.5764	12.9956
			0	14.5646	13.5852
			1	14.5288	16.7815
			3	14.4215	12.8338
			4	14.4215	15.9041
			0	14.3857	13.5852
			1	14.3857	16.1108
			3	14.3141	15.1948
			4	14.3141	20.8813
			0	14.2841	14.1913
			1	14.171	17.2993
			3	14.1352	14.8274
			4	14.1352	14.5269
			0	14.0994	16.1791
			1	14.0636	20.562
			3	14.0271	14.8
			4	14.0181	12.1076
			0	13.992	13.0891
			1	13.9873	14.0267
			3	13.9563	16.4496
			4	13.9563	16.1791
			0	13.9205	14.1421
			1	13.8847	12.0355
			3	13.8131	17.6777
			4	13.7241	12.8519
			0	13.67	17.5524
			1	13.67	16.0422
			3	13.5781	13.521
			4	13.5731	11.9143
			0	13.5626	17.802
			1	13.4911	17.1713
			3	13.3479	14.1421
			4	13.2726	10.3723
			0	13.2406	16.3824
			1	13.2048	17.6152
			3	13.1332	14.0639
			4	13.1295	12.1841
			0	13.0974	12.9194
			1	13.0258	16.8471
			3	12.9901	14.8274
			4	12.9901	10.7785
			0	12.9901	14.8274
			1	12.9185	8.6177
			3	12.7753	14.6779
			4	12.7753	20.1283
			0	12.7753	19.2316
			1	12.7038	18.7671
			3	12.668	17.3629
			4	12.6322	14.6026
			0	12.5964	11.6632
			1	12.5786	13.6577
			3	12.5737	12.1076
			4	12.5726	11.7574
			0	12.5694	10.5938
			1	12.5249	10.9813
			3	12.4533	19.7968
			4	12.4283	12.9956
			0	12.3817	20.4004
			1	12.324	14.9871
			3	12.3101	19.1741
			4	12.2854	14.5468
			0	12.2386	18.1699
			1	12.1382	14.8
			3	12.0954	21.9625
			4	12.0954	18.7083
			0	12.0239	15.5535
			1	12.0239	15.8346
			3	12.0239	18.59
			4	11.9881	17.2354
			0	11.979	11.3963
			1	11.9165	18.1091
			3	11.8449	15.6947
			4	11.8449	16.7815
			0	11.8449	8.6177
			1	11.7734	20.4004
			3	11.7215	11.992
			4	11.7148	9.48357
			0	11.7018	8.99346
			1	11.666	12.4853
			3	11.537	12.2221
			4	11.5229	10.2541
			0	11.4513	11.4725
			1	11.4513	18.1091
			3	11.4513	14.6779
			4	11.4155	14.3742
			0	11.3082	10.467
			1	11.3082	21.71
			3	11.2776	12.1841
			4	11.2008	12.7475
			0	11.2008	21.9625
			1	11.1866	17.6349
			3	11.1292	11.5682
			4	11.1265	11.1491
			0	10.9503	13.5852
			1	10.9145	10.2541
			3	10.8429	15.5535
			4	10.8429	19.741
			0	10.829	10.7245
			1	10.8278	10.2371
			3	10.7714	17.5524
			4	10.7222	12.2221
			0	10.6998	14.9016
			1	10.687	12.8157
			3	10.664	12.9194
			4	10.5567	10.5719
			0	10.4493	15.2672
			1	10.4135	12.0355
			3	10.3419	9.35414
			4	10.311	10.8964
			0	10.2714	9.9145
			1	10.2704	11.0813
			3	10.1988	8.48875
			4	10.163	7.07107
			0	10.1258	10.8964
			1	10.0915	10.3611
			3	10.0557	8.48875
			4	9.91252	10.0367
			0	9.84095	11.2786
			1	9.84095	6.75191
			3	9.80517	8.22478
			4	9.76938	12.5733
			0	9.76938	9.9262
			1	9.72732	13.8267
			3	9.71643	10.146
			4	9.56954	10.6376
			0	9.55467	9.70143
			1	9.55467	10.0367
			3	9.4831	9.23548
			4	9.46474	12.8157
			0	9.45442	8.98054
			1	9.42254	11.0655
			3	9.41153	8.86998
			4	9.41153	9.47132
			0	9.33996	9.81446
			1	9.30417	8.86998
			3	9.19682	9.11527
			4	9.19682	8.48875
			0	9.16103	6.06339
			1	9.13244	13.1378
			3	9.08946	8.48875
			4	9.01892	12.3732
			0	8.98211	9.23548
			1	8.98211	13.1731
			3	8.80318	9.58706
			4	8.80318	9.23548
			0	8.7674	9.23548
			1	8.72136	11.9532
			3	8.7146	9.38512
			4	8.71219	8.28105
			0	8.69583	8.35781
			1	8.69583	9.47132
			3	8.58847	8.99346
			4	8.55268	12.1268
			0	8.5169	8.99346
			1	8.44533	8.08957
			3	8.42323	11.3145
			4	8.40954	11.3759
			0	8.40954	8.74475
			1	8.40954	8.6177
			3	8.37376	9.9262
			4	8.37376	11.1803
			0	8.37376	9.35414
			1	8.31694	12.9239
			3	8.2664	8.08957
			4	8.23062	12.3073
			0	8.23062	8.99346
			1	8.15905	8.74475
			3	8.12544	10.7677
			4	8.12326	10.7785
			0	8.12326	9.23548
			1	8.0159	9.58706
			3	7.98012	8.22478
			4	7.94433	10.9813
			0	7.94433	8.6177
			1	7.90855	7.66965
			3	7.87276	10.9813
			4	7.83698	9.23548
			0	7.83698	6.41689
			1	7.82812	10.3723
			3	7.76541	8.08957
			4	7.76541	7.37643
			0	7.71941	11.2734
			1	7.69384	7.07107
			3	7.65805	8.6177
			4	7.62227	8.99346
			0	7.5507	9.47132
			1	7.5507	8.08957
			3	7.42323	11.3145
			4	7.40755	12.9194
			0	7.37177	9.23548
			1	7.37177	7.81213
			3	7.33598	6.06339
			4	7.3002	8.48875
			0	7.15706	8.86998
			1	7.15706	9.35414
			3	7.12127	8.35781
			4	7.0497	8.86998
			0	6.97813	12.2174
			1	6.94235	9.9262
			3	6.94235	9.35414
			4	6.87078	8.22478
			0	6.87078	10.146
			1	6.87078	11.6632
			3	6.82376	8.50241
			4	6.7992	9.11527
			0	6.7992	9.70143
			1	6.76342	7.95206
			3	6.72763	8.74475
			4	6.71563	9.82037
			0	6.62028	10.3611
			1	6.60486	9.96123
			3	6.58449	9.23548
			4	6.56461	8.55686
			0	6.47714	10.7785
			1	6.44135	8.99346
			3	6.40557	8.48875
			4	6.334	7.81213
			0	6.29821	9.81446
			1	6.26243	9.47132
			3	6.26243	13.0891
			4	6.19085	13.9853
			0	6.15507	8.86998
			1	6.15507	8.22478
			3	6.0835	13.5852
			4	6.0835	9.23548
			0	6.01193	10.9813
			1	5.94036	8.99346
			3	5.86879	8.74475
			4	5.8632	9.58101
			0	5.86229	9.18506
			1	5.68986	12.1268
			3	5.47515	16.6495
			4	5.30834	9.86754
			0	5.15308	7.37643
			1	5.04573	12.4853
			3	4.93837	6.24264
			4	4.90258	6.91333
			0	4.83101	8.22478
			1	4.75944	9.58706
			3	4.58052	9.58706
			4	4.56702	9.62935
			0	4.56461	8.55686
			1	4.45431	8.92868
			3	4.29423	8.35781
			4	4.15109	10.0367
			0	4.15109	9.70143
			1	4.07952	10.9813
			3	3.93638	13.4219
			4	3.9006	9.23548
			0	3.9006	10.0367
			1	3.86481	11.7574
			3	3.79324	10.9813
			4	3.72167	12.7475
			0	3.72167	13.0891
			1	3.72167	10.467
			3	3.61431	10.3611
			4	3.56278	7.63931
			0	3.54274	9.58706
			1	3.43539	8.99346
			3	3.3996	10.5719
			4	3.3996	8.86998
			0	3.32803	12.5733
			1	3.29225	13.4219
			3	3.18489	14.7529
			4	3.18489	11.0813
			0	3.15973	9.67746
			1	3.14911	16.1791
			3	3.07753	14.0639
			4	2.97294	8.98054
			0	2.97018	6.75191
			1	2.97018	10.9813
			3	2.79125	13.9062
			4	2.71968	11.3759
			0	2.6839	15.3393
			1	2.6839	9.35414
			3	2.54076	11.1803
			4	2.50497	14.9016
			0	2.4334	15.6243
			1	2.32604	13.5038
			3	2.25447	13.7467
			4	2.21869	17.74
			0	2.21869	15.7648
			1	2.21869	20.4544
			3	2.00181	11.6948
			4	2.00181	11.6948
			0	2.00163	11.1047
			1	2.00154	10.7976
			3	2.0014	10.2654
			4	2.00128	9.81884
			0	2.00119	9.47013
			1	2.00107	8.98416
			3	2.00086	8.06353
			4	2.0008	7.78051
			0	2.00074	7.4868
			1	1.9956	12.9681
			3	1.86083	11.8508
			4	1.78926	13.0045
			0	1.75108	14.3818
			1	1.75067	13.2456
			3	1.75025	12.0024
			4	1.75007	11.4283
			0	1.74996	11.0289
			1	1.74987	10.7196
			3	1.74978	10.4012
			4	1.74966	9.96072
			0	1.74951	9.38113
			1	1.7493	8.50359
			3	1.74921	8.09844
			4	1.74909	7.52439
			0	1.71769	14.9755
			1	1.71058	7.45471
			3	1.68191	14.6026
			4	1.68191	13.9062
			0	1.61034	17.9255
			1	1.56461	8.55686
			3	1.50606	14.4009
			4	1.50588	13.926
			0	1.50564	13.2664
			1	1.50555	13.0104
			3	1.50505	11.4523
			4	1.50493	11.0538
			0	1.5049	10.9519
			1	1.50481	10.6404
			3	1.50466	10.0999
			4	1.50457	9.76121
			0	1.5044	9.04592
			1	1.50431	8.66617
			3	1.4672	15.5535
			4	1.43141	16.3149
			0	1.39563	21.9123
			1	1.35984	20.9341
			3	1.32406	20.562
			4	1.28827	17.74
			0	1.25376	12.5946
			1	1.25295	9.90392
			3	1.25287	9.55831
			4	1.25257	8.30304
			0	1.25249	18.4112
			1	1.25245	7.74416
			3	1.24761	13.9468
			4	1.24755	13.7851
			0	1.24737	13.2882
			1	1.24699	12.142
			3	1.24687	11.7669
			4	1.24681	11.5748
			0	1.24657	10.7721
			1	1.2167	9.47132
			3	1.14513	21.557
			4	1.14513	16.9775
			0	1.10934	25.1027
			1	1.10934	15.1948
			3	1.07356	16.8471
			4	1.07356	14.7529
			0	1.07356	17.2993
			1	1.03777	20.562
			3	1.03777	18.59
			4	1.03777	15.4824
			0	1.00353	16.3343
			1	1.00315	15.4163
			3	1.00199	22.7519
			4	1.00199	20.669
			0	1.00199	17.9255
			1	1.00199	17.5524
			3	1.00181	11.6948
			4	1.00181	11.6948
			0	1.00175	11.5014
			1	1.00157	10.9009
			3	0.99605	14.2057
			4	0.995753	13.3933
			0	0.995724	13.3094
			1	0.995635	13.0542
			3	0.991002	17.9066
			4	0.966203	16.6495
			0	0.966203	16.3149
			1	0.894632	17.2993
			3	0.894632	12.9194
			4	0.894632	12.5733
			0	0.894632	12.3073
			1	0.894632	10.9813
			3	0.894632	8.35781
			4	0.858847	17.4895
			0	0.858847	17.0423
			1	0.752717	18.1701
			3	0.749748	10.2928
			4	0.747253	20.4354
			0	0.744966	15.6514
			1	0.744907	15.5075
			3	0.744759	15.1417
			4	0.74464	14.8426
			0	0.74458	14.6908
			1	0.744224	13.7446
			3	0.744105	13.4144
			4	0.743719	12.28
			0	0.743452	11.4289
			1	0.507008	16.7073
			3	0.500891	17.8119
			4	0.500386	16.7077
			0	0.500327	16.573
			1	0.499822	15.3801
			3	0.495011	19.3217
			4	0.494773	18.8519
			0	0.493467	16.0231
			1	0.493437	15.953
			3	0.492784	14.3239
			4	0.492784	14.3239
			0	0.250015	19.3938
			1	0.249896	19.1612
			3	0.24951	18.3849
			4	0.249451	18.2626
			0	0.249065	17.4463
			1	0.248975	17.2525
			3	0.248797	16.8581
			4	0.248292	15.6869
			0	0.248085	15.1785
			1	0.247966	14.8801
			3	0.244818	21.9945
			4	0.244076	20.681
			0	0.0985406	17.5587
			1	0.0930421	20.2902
			3	0.086441	19.0384
			4	0.0864251	17.061
			0	0.0850556	23.2313
			1	0.0848665	22.1464
			3	0.0846533	18.2462
			4	0.0846363	16.0192
			0	0.0818062	18.5804
			1	0.0628939	14.1421
			3	0.0588308	18.7124
			4	0.0574316	21.5835
			0	0.0573965	17.5587
			1	0.0573757	14.655
			3	0.0548799	14.3151
			4	0.0547166	16.4738
			0	0.0543686	17.5587
			1	0.0520488	16.9887
			3	0.0438369	14.3151
			4	0.0426186	18.2462
			0	0.0410534	22.4225
			1	0.0410381	20.829
			3	0.0409849	13.967
			4	0.0397732	18.7781
			0	0.0381861	20.5913
			1	0.0381664	18.3135
			3	0.0370938	17.8369
			4	0.0353083	17.276
			0	0.0328383	20.1074
			1	0.0317263	14.4861
			3	0.0302165	25.0661
			4	0.0301189	13.7896
			0	0.0285231	14.9048
			1	0.0267627	17.7677
			3	0.0244752	21.0055
			4	0.0233589	15.0691
			0	0.0220847	30.0666
			1	0.0219866	21.5264
			3	0.0217679	16.7699
			4	0.0217487	13.967
			0	0.0190584	10.5539
			1	0.00731445	12.7702
			3	0.00701522	20.4714
			4	0.0069933	17.9057
			0	0.00698234	16.4738
			1	0.00696974	14.655
			3	0.0066157	14.9872
			4	0.00659433	11.3409
			0	0.00625071	13.61
			1	0.00624742	13.0561
			3	0.00609123	16.3989
			4	0.00607753	14.4009
			0	0.00606109	11.5559
			1	0.00589722	14.0548
			3	0.00574103	17.2047
			4	0.00573665	16.6225
			0	0.00572623	15.1505
			1	0.00571144	12.7702
			3	0.00556621	17.6286
			4	0.00556127	16.9887
			0	0.00555525	16.1722
			1	0.00555415	16.0192
			3	0.00554538	14.7388
			4	0.00553771	13.5192
			0	0.00552182	10.5539
			1	0.00542262	21.5835
			3	0.00537001	15.1505
			4	0.00536836	14.9048
			0	0.00536124	13.7896
			1	0.00535795	13.2433
			3	0.00535466	12.6734
			4	0.00535302	12.3786
			0	0.00534754	11.3409
			1	0.00533055	7.23241
			3	0.00518532	14.1421
			4	0.00517217	11.8711
			0	0.00501652	15.5514
			1	0.00501269	14.9872
			3	0.0050083	14.3151
			4	0.00499022	11.1217
			0	0.00484663	16.6964
			1	0.00447341	14.2289
			3	0.00430023	14.9872
			4	0.00393414	13.4279
			0	0.00392318	11.4489
			1	0.00391167	8.9098
			3	0.00377576	16.3989
			4	0.00374507	11.4489
			0	0.00322882	14.5708
			1	0.0025539	13.8859
			3	0.0021837	17.8369
			4	0.00214041	11.1217
			0	-0.00389024	14.3627
			1	-0.00400903	14.047
			3	-0.00454356	12.5284
			4	-0.00454356	12.5284
			0	-0.00466235	12.1652
			1	-0.00466235	12.1652
			3	-0.0050781	10.7983
			4	-0.0051078	10.694
			0	-0.00519689	10.3747
			1	-0.00528598	10.0453
			3	-0.00567203	8.47122
			4	-0.75	0
			0	-0.75	0
			1	-0.75	0
			3	-0.75	0
			4	-0.75	0
			0	-0.75	0
			1	-0.75	0
			3	-0.75	0
			4	-0.75	0
			0	-0.75	0
			1	-0.75	0
			3	-0.75	0
			4	-0.75	0
			0	-0.75	0
			1	-0.75	0
			3	-0.75	0
			4	-0.75	0
			0	-0.75	0
			1	-0.75	0
			3	-0.75	0
			4	-0.75	0
			0	-0.75	0
			1	-0.75	0
			3	-0.75	0
			4	-0.75	0
			0	-0.75	0
			1	-0.75	0
			3	-0.75	0
			4	-0.75	0
			0	-0.75	0
			1	-0.75	0
			3	-0.75	0
			4	-0.75	0
			0	-0.75	0
			1	-0.75	0
			3	-0.75	0
			4	-0.75	0
			0	-0.75	0
			1	-0.75	0
			3	-0.75	0

## Sheet: K3
K Fold	Age	rtIB	K Fold	Age	rtIB
3	30	10.8709	2	30	15.662
3	30	14.1474	4	30	10.5557
3	30	11.7393	0	30	12.4189
3	30	16.5762	1	30	15.3047
3	30	16.7241	2	30	10.0061
3	30	12.3867	4	30	12.0226
3	30	12.649	0	30	14.1722
3	30	12.0804	1	30	12.5211
3	30	14.8303	2	30	14.2927
3	30	9.55468	4	30	12.7179
3	30	16.1523	0	30	14.5699
3	30	15.5924	1	30	15.0357
3	30	12.8077	2	30	15.4368
3	30	12.9398	4	30	14.3374
3	30	15.373	0	30	10.6579
3	30	6.80938	1	30	13.6982
3	30	12.2302	2	30	12.4669
3	30	12.9698	4	30	13.4585
3	30	14.6919	0	30	11.7715
3	30	9.05196	1	30	16.0012
3	30	12.7209	2	30	13.4181
3	30	14.4097	4	30	8.78658
3	30	17.9195	0	30	12.2169
3	30	15.2035	1	30	14.9854
3	30	11.8355	2	30	10.6537
3	30	13.0796	4	30	13.6877
3	30	15.1899	0	30	15.0004
3	30	11.9846	1	30	14.6489
3	30	17.1993	2	30	11.7052
3	30	12.73	4	30	15.2873
3	30	14.6552	0	30	10.5688
3	30	11.0583	1	30	12.5899
3	30	13.5585	2	30	15.7385
3	30	13.4765	4	30	15.4806
3	30	7.9513	0	30	16.3296
3	30	17.6654	1	30	14.5972
3	30	17.8729	2	30	13.9156
3	30	13.0638	4	30	10.7289
3	30	14.1013	0	30	10.103
3	30	12.2264	1	30	14.682
3	30	9.63093	2	30	9.48797
3	30	13.6126	4	30	12.4088
3	30	10.1318	0	30	13.8029
3	30	12.876	1	30	12.1749
3	30	12.878	2	30	15.3698
3	30	11.935	4	30	14.3845
3	30	13.3339	0	30	15.4841
3	30	12.5174	1	30	16.5071
3	30	14.9456	2	30	12.7485
3	30	11.4397	4	30	14.0043
3	30	13.9458	0	30	10.4762
3	30	14.1394	1	30	14.0278
3	30	14.7479	2	30	11.6856
3	30	12.431	4	30	14.2061
3	30	12.6616	0	30	14.6944
3	30	15.0465	1	30	10.5628
3	30	9.41654	2	30	13.6133
3	30	12.6313	4	30	14.6661
3	30	13.8378	0	30	13.8954
3	30	13.2384	1	30	13.6419
3	30	10.8063	2	30	10.5896
3	30	12.1559	4	30	15.8148
3	16.9622	16.1108	0	30	15.8477
3	16.8376	13.5895	1	30	13.7101
3	16.6044	13.8267	2	30	13.2857
3	16.497	16.9775	4	30	15.9949
3	16.175	13.9853	0	30	13.029
3	15.8887	14.7529	1	30	10.5302
3	15.6382	16.0422	2	30	15.7858
3	15.3877	20.5082	4	30	13.5456
3	15.2445	18.5306	0	30	15.9428
3	14.8867	19.1165	1	30	12.3606
3	14.7435	19.2888	2	30	13.6413
3	14.5808	14.2891	4	30	16.3347
3	14.4215	12.8338	0	30	16.5397
3	14.3141	15.1948	1	30	14.903
3	14.1352	14.8274	2	30	14.3298
3	14.0271	14.8	4	30	15.3908
3	13.9563	16.4496	0	30	10.4162
3	13.8131	17.6777	1	30	12.9145
3	13.5781	13.521	2	30	13.0732
3	13.3479	14.1421	4	30	12.5508
3	13.1332	14.0639	0	30	12.437
3	12.9901	14.8274	1	30	8.15476
3	12.7753	14.6779	2	30	12.0488
3	12.668	17.3629	4	30	13.732
3	12.5737	12.1076	0	30	14.3922
3	12.4533	19.7968	1	30	15.4766
3	12.3101	19.1741	2	30	9.02085
3	12.0954	21.9625	4	30	11.3339
3	12.0239	18.59	0	30	13.2787
3	11.8449	15.6947	1	30	14.1907
3	11.7215	11.992	2	30	15.8443
3	11.537	12.2221	4	30	11.4891
3	11.4513	14.6779	0	30	13.9391
3	11.2776	12.1841	1	30	10.8956
3	11.1292	11.5682	2	30	15.5227
3	10.8429	15.5535	4	30	5.56351
3	10.7714	17.5524	0	30	13.7097
3	10.664	12.9194	1	30	12.78
3	10.3419	9.35414	2	30	12.5583
3	10.1988	8.48875	4	30	11.8287
3	10.0557	8.48875	0	30	13.4236
3	9.80517	8.22478	1	30	10.1475
3	9.71643	10.146	2	30	16.009
3	9.4831	9.23548	4	30	13.0139
3	9.41153	8.86998	0	30	9.15408
3	9.19682	9.11527	1	30	10.2187
3	9.08946	8.48875	2	30	11.1358
3	8.80318	9.58706	4	30	13.3215
3	8.7146	9.38512	0	30	11.7971
3	8.58847	8.99346	1	30	11.6237
3	8.42323	11.3145	2	30	14.1956
3	8.37376	9.9262	4	30	13.0932
3	8.2664	8.08957	0	30	13.0713
3	8.12544	10.7677	1	30	10.281
3	7.98012	8.22478	2	30	13.8927
3	7.87276	10.9813	4	30	15.0456
3	7.76541	8.08957	0	30	11.4292
3	7.65805	8.6177	1	30	11.152
3	7.42323	11.3145	2	30	14.5077
3	7.33598	6.06339	4	30	12.2506
3	7.12127	8.35781	0	30	9.79517
3	6.94235	9.35414	1	30	13.2113
3	6.82376	8.50241	2	30	7.84929
3	6.72763	8.74475	4	30	11.129
3	6.58449	9.23548	0	30	7.87171
3	6.40557	8.48875	1	30	10.6022
3	6.26243	13.0891	2	30	13.3053
3	6.0835	13.5852	4	30	15.103
3	5.86879	8.74475	0	30	12.5387
3	5.47515	16.6495	1	30	9.51765
3	4.93837	6.24264	2	30	15.6893
3	4.58052	9.58706	4	30	10.8598
3	4.29423	8.35781	0	30	15.7352
3	3.93638	13.4219	1	30	13.4941
3	3.79324	10.9813	2	30	13.5558
3	3.61431	10.3611	4	30	10.1322
3	3.3996	10.5719	0	30	12.1299
3	3.18489	14.7529	1	30	12.7899
3	3.07753	14.0639	2	30	10.7653
3	2.79125	13.9062	4	30	14.2739
3	2.54076	11.1803	0	30	15.7198
3	2.25447	13.7467	1	30	14.3944
3	2.00181	11.6948	2	30	12.6283
3	2.0014	10.2654	4	30	12.5345
3	2.00086	8.06353	0	30	10.8578
3	1.86083	11.8508	1	30	14.3576
3	1.75025	12.0024	2	30	13.9732
3	1.74978	10.4012	4	30	11.8463
3	1.74921	8.09844	0	30	12.4656
3	1.68191	14.6026	1	30	11.9548
3	1.50606	14.4009	2	30	9.64464
3	1.50505	11.4523	4	30	13.0652
3	1.50466	10.0999	0	30	12.6703
3	1.4672	15.5535	1	30	9.47551
3	1.32406	20.562	2	30	15.7338
3	1.25287	9.55831	4	30	9.48848
3	1.24761	13.9468	0	30	10.4089
3	1.24687	11.7669	1	30	15.9109
3	1.14513	21.557	2	30	10.5349
3	1.07356	16.8471	4	30	13.2392
3	1.03777	18.59	0	30	13.8001
3	1.00199	22.7519	1	30	12.5359
3	1.00181	11.6948	2	30	13.9457
3	0.99605	14.2057	4	30	14.3694
3	0.991002	17.9066	0	30	12.2715
3	0.894632	12.9194	1	30	9.78647
3	0.894632	8.35781	2	30	13.8511
3	0.749748	10.2928	4	30	14.6401
3	0.744759	15.1417	0	30	9.16205
3	0.744105	13.4144	1	30	9.7518
3	0.500891	17.8119	2	30	14.7714
3	0.495011	19.3217	4	30	13.0852
3	0.492784	14.3239	0	30	16.0292
3	0.24951	18.3849	1	30	12.3171
3	0.248797	16.8581	2	30	12.2494
3	0.244818	21.9945	4	30	14.3906
3	0.086441	19.0384	0	30	17.2979
3	0.0846533	18.2462	1	30	8.57772
3	0.0588308	18.7124	2	30	14.9798
3	0.0548799	14.3151	4	30	14.7401
3	0.0438369	14.3151	0	30	11.5168
3	0.0409849	13.967	1	30	12.5079
3	0.0370938	17.8369	2	30	15.0556
3	0.0302165	25.0661	4	30	7.91512
3	0.0244752	21.0055	0	30	11.3952
3	0.0217679	16.7699	1	30	8.2401
3	0.00701522	20.4714	2	30	15.2848
3	0.0066157	14.9872	4	30	13.4312
3	0.00609123	16.3989	0	30	16.8413
3	0.00574103	17.2047	1	30	16.5868
3	0.00556621	17.6286	2	30	11.8972
3	0.00554538	14.7388	4	30	11.2147
3	0.00537001	15.1505	0	30	20.1595
3	0.00535466	12.6734	1	30	16.1031
3	0.00518532	14.1421	2	30	12.3749
3	0.0050083	14.3151	4	30	14.307
3	0.00430023	14.9872	0	30	12.2951
3	0.00377576	16.3989	1	30	11.9068
3	0.0021837	17.8369	2	30	10.2688
3	-0.00454356	12.5284	4	30	13.334
3	-0.0050781	10.7983	0	30	14.8379
3	-0.00567203	8.47122	1	30	10.0423
3	-0.75	0	2	30	11.3716
3	-0.75	0	4	30	12.512
3	-0.75	0	0	30	18.0683
3	-0.75	0	1	30	12.031
3	-0.75	0	2	30	16.2882
3	-0.75	0	4	30	11.5733
3	-0.75	0	0	30	9.81289
3	-0.75	0	1	30	12.0065
3	-0.75	0	2	30	9.93338
3	-0.75	0	4	30	6.53245
			0	30	15.0104
			1	30	11.6337
			2	30	10.2419
			4	30	8.9894
			0	30	14.604
			1	30	11.3995
			2	30	8.98052
			4	30	16.6278
			0	30	11.8914
			1	30	11.2942
			2	30	16.9622
			4	30	13.3494
			0	30	11.7902
			1	30	13.6943
			2	30	13.7854
			4	30	13.3086
			0	30	14.5459
			1	30	15.6716
			2	30	11.3011
			4	30	11.7659
			0	30	12.7401
			1	30	10.8314
			2	30	11.8591
			4	30	16.2982
			0	30	11.1024
			1	30	11.8569
			2	30	14.184
			4	30	15.9611
			0	30	10.0179
			1	30	11.9328
			2	30	17.2838
			4	17.0696	17.8639
			0	16.998	17.2993
			1	16.998	19.3459
			2	16.998	15.8346
			4	16.8845	16.265
			0	16.8549	19.1165
			1	16.8549	21.2478
			2	16.8382	13.7593
			4	16.8372	13.4521
			0	16.6759	18.0481
			1	16.6759	13.3395
			2	16.6402	14.5269
			4	16.573	11.8753
			0	16.5686	18.6492
			1	16.5328	15.9733
			2	16.5328	20.7754
			4	16.4254	14.2973
			0	16.3181	16.9124
			1	16.2823	16.4496
			2	16.2823	19.6289
			4	16.1392	21.6591
			0	16.1034	19.0587
			1	16.003	17.9998
			2	15.996	17.74
			4	15.7813	19.2888
			0	15.674	7.37643
			1	15.674	19.1741
			2	15.674	13.6662
			4	15.6382	18.2909
			0	15.5666	14.8274
			1	15.4283	12.9956
			2	15.3877	17.1713
			4	15.3519	15.6947
			0	15.3519	17.802
			1	15.3161	12.2174
			2	15.3161	20.292
			4	15.2445	20.8284
			0	15.1014	14.0639
			1	15.1014	14.4507
			2	14.994	12.3073
			4	14.8819	15.5945
			0	14.8151	18.7671
			1	14.7793	17.6777
			2	14.7435	19.0587
			4	14.7078	16.9775
			0	14.672	15.411
			1	14.6362	16.2472
			2	14.5909	16.909
			4	14.5764	12.9956
			0	14.5646	13.5852
			1	14.5288	16.7815
			2	14.4749	15.7132
			4	14.4215	15.9041
			0	14.3857	13.5852
			1	14.3857	16.1108
			2	14.3857	16.4496
			4	14.3141	20.8813
			0	14.2841	14.1913
			1	14.171	17.2993
			2	14.171	18.7083
			4	14.1352	14.5269
			0	14.0994	16.1791
			1	14.0636	20.562
			2	14.0382	17.5822
			4	14.0181	12.1076
			0	13.992	13.0891
			1	13.9873	14.0267
			2	13.9563	26.2623
			4	13.9563	16.1791
			0	13.9205	14.1421
			1	13.8847	12.0355
			2	13.8847	16.5165
			4	13.7241	12.8519
			0	13.67	17.5524
			1	13.67	16.0422
			2	13.6342	11.8508
			4	13.5731	11.9143
			0	13.5626	17.802
			1	13.4911	17.1713
			2	13.4195	17.3629
			4	13.2726	10.3723
			0	13.2406	16.3824
			1	13.2048	17.6152
			2	13.169	12.9956
			4	13.1295	12.1841
			0	13.0974	12.9194
			1	13.0258	16.8471
			2	13.0133	10.3723
			4	12.9901	10.7785
			0	12.9901	14.8274
			1	12.9185	8.6177
			2	12.9185	8.86998
			4	12.7753	20.1283
			0	12.7753	19.2316
			1	12.7038	18.7671
			2	12.668	13.9062
			4	12.6322	14.6026
			0	12.5964	11.6632
			1	12.5786	13.6577
			2	12.5777	13.3829
			4	12.5726	11.7574
			0	12.5694	10.5938
			1	12.5249	10.9813
			2	12.4533	20.562
			4	12.4283	12.9956
			0	12.3817	20.4004
			1	12.324	14.9871
			2	12.3101	15.3393
			4	12.2854	14.5468
			0	12.2386	18.1699
			1	12.1382	14.8
			2	12.1312	17.2354
			4	12.0954	18.7083
			0	12.0239	15.5535
			1	12.0239	15.8346
			2	12.0239	16.5831
			4	11.9881	17.2354
			0	11.979	11.3963
			1	11.9165	18.1091
			2	11.8871	16.8815
			4	11.8449	16.7815
			0	11.8449	8.6177
			1	11.7734	20.4004
			2	11.7568	11.3963
			4	11.7148	9.48357
			0	11.7018	8.99346
			1	11.666	12.4853
			2	11.6302	13.2565
			4	11.5229	10.2541
			0	11.4513	11.4725
			1	11.4513	18.1091
			2	11.4513	19.2316
			4	11.4155	14.3742
			0	11.3082	10.467
			1	11.3082	21.71
			2	11.2864	14.8314
			4	11.2008	12.7475
			0	11.2008	21.9625
			1	11.1866	17.6349
			2	11.184	17.0457
			4	11.1265	11.1491
			0	10.9503	13.5852
			1	10.9145	10.2541
			2	10.8787	10.3611
			4	10.8429	19.741
			0	10.829	10.7245
			1	10.8278	10.2371
			2	10.8072	19.1741
			4	10.7222	12.2221
			0	10.6998	14.9016
			1	10.687	12.8157
			2	10.664	13.4219
			4	10.5567	10.5719
			0	10.4493	15.2672
			1	10.4135	12.0355
			2	10.4135	10.0367
			4	10.311	10.8964
			0	10.2714	9.9145
			1	10.2704	11.0813
			2	10.2346	9.81446
			4	10.163	7.07107
			0	10.1258	10.8964
			1	10.0915	10.3611
			2	10.0915	8.99346
			4	9.91252	10.0367
			0	9.84095	11.2786
			1	9.84095	6.75191
			2	9.80517	10.5719
			4	9.76938	12.5733
			0	9.76938	9.9262
			1	9.72732	13.8267
			2	9.7201	11.5179
			4	9.56954	10.6376
			0	9.55467	9.70143
			1	9.55467	10.0367
			2	9.51889	11.1803
			4	9.46474	12.8157
			0	9.45442	8.98054
			1	9.42254	11.0655
			2	9.41153	5.87868
			4	9.41153	9.47132
			0	9.33996	9.81446
			1	9.30417	8.86998
			2	9.27279	10.4615
			4	9.19682	8.48875
			0	9.16103	6.06339
			1	9.13244	13.1378
			2	9.12525	7.37643
			4	9.01892	12.3732
			0	8.98211	9.23548
			1	8.98211	13.1731
			2	8.91054	10.146
			4	8.80318	9.23548
			0	8.7674	9.23548
			1	8.72136	11.9532
			2	8.71712	10.417
			4	8.71219	8.28105
			0	8.69583	8.35781
			1	8.69583	9.47132
			2	8.66004	10.0367
			4	8.55268	12.1268
			0	8.5169	8.99346
			1	8.44533	8.08957
			2	8.44533	8.35781
			4	8.40954	11.3759
			0	8.40954	8.74475
			1	8.40954	8.6177
			2	8.38058	9.08338
			4	8.37376	11.1803
			0	8.37376	9.35414
			1	8.31694	12.9239
			2	8.27623	11.7178
			4	8.23062	12.3073
			0	8.23062	8.99346
			1	8.15905	8.74475
			2	8.15905	8.08957
			4	8.12326	10.7785
			0	8.12326	9.23548
			1	8.0159	9.58706
			2	8.01342	10.417
			4	7.94433	10.9813
			0	7.94433	8.6177
			1	7.90855	7.66965
			2	7.90855	9.11527
			4	7.83698	9.23548
			0	7.83698	6.41689
			1	7.82812	10.3723
			2	7.76541	9.81446
			4	7.76541	7.37643
			0	7.71941	11.2734
			1	7.69384	7.07107
			2	7.67343	7.39216
			4	7.62227	8.99346
			0	7.5507	9.47132
			1	7.5507	8.08957
			2	7.44334	8.48875
			4	7.40755	12.9194
			0	7.37177	9.23548
			1	7.37177	7.81213
			2	7.37177	4.37237
			4	7.3002	8.48875
			0	7.15706	8.86998
			1	7.15706	9.35414
			2	7.12127	9.9262
			4	7.0497	8.86998
			0	6.97813	12.2174
			1	6.94235	9.9262
			2	6.94235	12.0355
			4	6.87078	8.22478
			0	6.87078	10.146
			1	6.87078	11.6632
			2	6.86034	8.28105
			4	6.7992	9.11527
			0	6.7992	9.70143
			1	6.76342	7.95206
			2	6.76342	10.6757
			4	6.71563	9.82037
			0	6.62028	10.3611
			1	6.60486	9.96123
			2	6.58449	9.81446
			4	6.56461	8.55686
			0	6.47714	10.7785
			1	6.44135	8.99346
			2	6.44135	10.0367
			4	6.334	7.81213
			0	6.29821	9.81446
			1	6.26243	9.47132
			2	6.26243	10.7785
			4	6.19085	13.9853
			0	6.15507	8.86998
			1	6.15507	8.22478
			2	6.15507	10.7785
			4	6.0835	9.23548
			0	6.01193	10.9813
			1	5.94036	8.99346
			2	5.90457	11.8508
			4	5.8632	9.58101
			0	5.86229	9.18506
			1	5.68986	12.1268
			2	5.61829	12.4853
			4	5.30834	9.86754
			0	5.15308	7.37643
			1	5.04573	12.4853
			2	5.01422	10.7245
			4	4.90258	6.91333
			0	4.83101	8.22478
			1	4.75944	9.58706
			2	4.71104	7.69987
			4	4.56702	9.62935
			0	4.56461	8.55686
			1	4.45431	8.92868
			2	4.33002	14.3742
			4	4.15109	10.0367
			0	4.15109	9.70143
			1	4.07952	10.9813
			2	4.00791	7.99574
			4	3.9006	9.23548
			0	3.9006	10.0367
			1	3.86481	11.7574
			2	3.82605	9.53241
			4	3.72167	12.7475
			0	3.72167	13.0891
			1	3.72167	10.467
			2	3.61431	11.4725
			4	3.56278	7.63931
			0	3.54274	9.58706
			1	3.43539	8.99346
			2	3.3996	11.6632
			4	3.3996	8.86998
			0	3.32803	12.5733
			1	3.29225	13.4219
			2	3.26648	7.63931
			4	3.18489	11.0813
			0	3.15973	9.67746
			1	3.14911	16.1791
			2	3.11332	13.0045
			4	2.97294	8.98054
			0	2.97018	6.75191
			1	2.97018	10.9813
			2	2.86282	9.9262
			4	2.71968	11.3759
			0	2.6839	15.3393
			1	2.6839	9.35414
			2	2.64811	11.8508
			4	2.50497	14.9016
			0	2.4334	15.6243
			1	2.32604	13.5038
			2	2.25447	15.4824
			4	2.21869	17.74
			0	2.21869	15.7648
			1	2.21869	20.4544
			2	2.00226	13.0537
			4	2.00181	11.6948
			0	2.00163	11.1047
			1	2.00154	10.7976
			2	2.00154	10.7976
			4	2.00128	9.81884
			0	2.00119	9.47013
			1	2.00107	8.98416
			2	2.00098	8.60168
			4	2.0008	7.78051
			0	2.00074	7.4868
			1	1.9956	12.9681
			2	1.93241	12.1268
			4	1.78926	13.0045
			0	1.75108	14.3818
			1	1.75067	13.2456
			2	1.7504	12.4607
			4	1.75007	11.4283
			0	1.74996	11.0289
			1	1.74987	10.7196
			2	1.74987	10.7196
			4	1.74966	9.96072
			0	1.74951	9.38113
			1	1.7493	8.50359
			2	1.7493	8.50359
			4	1.74909	7.52439
			0	1.71769	14.9755
			1	1.71058	7.45471
			2	1.68191	11.9435
			4	1.68191	13.9062
			0	1.61034	17.9255
			1	1.56461	8.55686
			2	1.53877	25.0147
			4	1.50588	13.926
			0	1.50564	13.2664
			1	1.50555	13.0104
			2	1.50511	11.6464
			4	1.50493	11.0538
			0	1.5049	10.9519
			1	1.50481	10.6404
			2	1.50475	10.4275
			4	1.50457	9.76121
			0	1.5044	9.04592
			1	1.50431	8.66617
			2	1.50422	8.26899
			4	1.43141	16.3149
			0	1.39563	21.9123
			1	1.35984	20.9341
			2	1.35984	17.2993
			4	1.28827	17.74
			0	1.25376	12.5946
			1	1.25295	9.90392
			2	1.25293	9.79007
			4	1.25257	8.30304
			0	1.25249	18.4112
			1	1.25245	7.74416
			2	1.24803	15.03
			4	1.24755	13.7851
			0	1.24737	13.2882
			1	1.24699	12.142
			2	1.24693	11.9559
			4	1.24681	11.5748
			0	1.24657	10.7721
			1	1.2167	9.47132
			2	1.18091	15.6947
			4	1.14513	16.9775
			0	1.10934	25.1027
			1	1.10934	15.1948
			2	1.07356	17.8639
			4	1.07356	14.7529
			0	1.07356	17.2993
			1	1.03777	20.562
			2	1.03777	19.4596
			4	1.03777	15.4824
			0	1.00353	16.3343
			1	1.00315	15.4163
			2	1.00291	14.8231
			4	1.00199	20.669
			0	1.00199	17.9255
			1	1.00199	17.5524
			2	1.00199	14.2199
			4	1.00181	11.6948
			0	1.00175	11.5014
			1	1.00157	10.9009
			2	1.00104	8.8585
			4	0.995753	13.3933
			0	0.995724	13.3094
			1	0.995635	13.0542
			2	0.995605	12.9681
			4	0.966203	16.6495
			0	0.966203	16.3149
			1	0.894632	17.2993
			2	0.894632	15.4824
			4	0.894632	12.5733
			0	0.894632	12.3073
			1	0.894632	10.9813
			2	0.894632	8.48875
			4	0.858847	17.4895
			0	0.858847	17.0423
			1	0.752717	18.1701
			2	0.752242	17.1545
			4	0.747253	20.4354
			0	0.744966	15.6514
			1	0.744907	15.5075
			2	0.744848	15.3622
			4	0.74464	14.8426
			0	0.74458	14.6908
			1	0.744224	13.7446
			2	0.744165	13.5805
			4	0.743719	12.28
			0	0.743452	11.4289
			1	0.507008	16.7073
			2	0.501069	18.1856
			4	0.500386	16.7077
			0	0.500327	16.573
			1	0.499822	15.3801
			2	0.498901	12.9245
			4	0.494773	18.8519
			0	0.493467	16.0231
			1	0.493437	15.953
			2	0.492784	14.3239
			4	0.492784	14.3239
			0	0.250015	19.3938
			1	0.249896	19.1612
			2	0.24951	18.3849
			4	0.249451	18.2626
			0	0.249065	17.4463
			1	0.248975	17.2525
			2	0.248857	16.9906
			4	0.248292	15.6869
			0	0.248085	15.1785
			1	0.247966	14.8801
			2	0.247817	14.4985
			4	0.244076	20.681
			0	0.0985406	17.5587
			1	0.0930421	20.2902
			2	0.090171	17.7677
			4	0.0864251	17.061
			0	0.0850556	23.2313
			1	0.0848665	22.1464
			2	0.0848473	20.1074
			4	0.0846363	16.0192
			0	0.0818062	18.5804
			1	0.0628939	14.1421
			2	0.0589804	14.9048
			4	0.0574316	21.5835
			0	0.0573965	17.5587
			1	0.0573757	14.655
			2	0.0559552	15.3121
			4	0.0547166	16.4738
			0	0.0543686	17.5587
			1	0.0520488	16.9887
			2	0.0465256	16.7699
			4	0.0426186	18.2462
			0	0.0410534	22.4225
			1	0.0410381	20.829
			2	0.0410074	17.2047
			4	0.0397732	18.7781
			0	0.0381861	20.5913
			1	0.0381664	18.3135
			2	0.0376276	17.7677
			4	0.0353083	17.276
			0	0.0328383	20.1074
			1	0.0317263	14.4861
			2	0.0303201	17.133
			4	0.0301189	13.7896
			0	0.0285231	14.9048
			1	0.0267627	17.7677
			2	0.0246336	18.7781
			4	0.0233589	15.0691
			0	0.0220847	30.0666
			1	0.0219866	21.5264
			2	0.0218419	24.7697
			4	0.0217487	13.967
			0	0.0190584	10.5539
			1	0.00731445	12.7702
			2	0.00711387	7.88377
			4	0.0069933	17.9057
			0	0.00698234	16.4738
			1	0.00696974	14.655
			2	0.00677189	11.2318
			4	0.00659433	11.3409
			0	0.00625071	13.61
			1	0.00624742	13.0561
			2	0.00609342	16.6964
			4	0.00607753	14.4009
			0	0.00606109	11.5559
			1	0.00589722	14.0548
			2	0.00574487	17.6983
			4	0.00573665	16.6225
			0	0.00572623	15.1505
			1	0.00571144	12.7702
			2	0.00558046	19.359
			4	0.00556127	16.9887
			0	0.00555525	16.1722
			1	0.00555415	16.0192
			2	0.00554703	14.9872
			4	0.00553771	13.5192
			0	0.00552182	10.5539
			1	0.00542262	21.5835
			2	0.00538042	16.6225
			4	0.00536836	14.9048
			0	0.00536124	13.7896
			1	0.00535795	13.2433
			2	0.0053574	13.15
			4	0.00535302	12.3786
			0	0.00534754	11.3409
			1	0.00533055	7.23241
			2	0.00520012	16.3236
			4	0.00517217	11.8711
			0	0.00501652	15.5514
			1	0.00501269	14.9872
			2	0.00500995	14.5708
			4	0.00499022	11.1217
			0	0.00484663	16.6964
			1	0.00447341	14.2289
			2	0.00447013	13.7001
			4	0.00393414	13.4279
			0	0.00392318	11.4489
			1	0.00391167	8.9098
			2	0.00379385	18.7124
			4	0.00374507	11.4489
			0	0.00322882	14.5708
			1	0.0025539	13.8859
			2	0.00233825	14.5708
			4	0.00214041	11.1217
			0	-0.00389024	14.3627
			1	-0.00400903	14.047
			2	-0.00442478	12.8814
			4	-0.00454356	12.5284
			0	-0.00466235	12.1652
			1	-0.00466235	12.1652
			2	-0.00478114	11.7909
			4	-0.0051078	10.694
			0	-0.00519689	10.3747
			1	-0.00528598	10.0453
			2	-0.00552355	9.1089
			4	-0.75	0
			0	-0.75	0
			1	-0.75	0
			2	-0.75	0
			4	-0.75	0
			0	-0.75	0
			1	-0.75	0
			2	-0.75	0
			4	-0.75	0
			0	-0.75	0
			1	-0.75	0
			2	-0.75	0
			4	-0.75	0
			0	-0.75	0
			1	-0.75	0
			2	-0.75	0
			4	-0.75	0
			0	-0.75	0
			1	-0.75	0
			2	-0.75	0
			4	-0.75	0
			0	-0.75	0
			1	-0.75	0
			2	-0.75	0
			4	-0.75	0
			0	-0.75	0
			1	-0.75	0
			2	-0.75	0
			4	-0.75	0
			0	-0.75	0
			1	-0.75	0
			2	-0.75	0
			4	-0.75	0
			0	-0.75	0
			1	-0.75	0
			2	-0.75	0
			4	-0.75	0
			0	-0.75	0
			1	-0.75	0
			2	-0.75	0

## Sheet: K4
K Fold	Age	rtIB	K Fold	Age	rtIB
4	30	10.5557	2	30	15.662
4	30	12.0226	3	30	10.8709
4	30	12.7179	0	30	12.4189
4	30	14.3374	1	30	15.3047
4	30	13.4585	2	30	10.0061
4	30	8.78658	3	30	14.1474
4	30	13.6877	0	30	14.1722
4	30	15.2873	1	30	12.5211
4	30	15.4806	2	30	14.2927
4	30	10.7289	3	30	11.7393
4	30	12.4088	0	30	14.5699
4	30	14.3845	1	30	15.0357
4	30	14.0043	2	30	15.4368
4	30	14.2061	3	30	16.5762
4	30	14.6661	0	30	10.6579
4	30	15.8148	1	30	13.6982
4	30	15.9949	2	30	12.4669
4	30	13.5456	3	30	16.7241
4	30	16.3347	0	30	11.7715
4	30	15.3908	1	30	16.0012
4	30	12.5508	2	30	13.4181
4	30	13.732	3	30	12.3867
4	30	11.3339	0	30	12.2169
4	30	11.4891	1	30	14.9854
4	30	5.56351	2	30	10.6537
4	30	11.8287	3	30	12.649
4	30	13.0139	0	30	15.0004
4	30	13.3215	1	30	14.6489
4	30	13.0932	2	30	11.7052
4	30	15.0456	3	30	12.0804
4	30	12.2506	0	30	10.5688
4	30	11.129	1	30	12.5899
4	30	15.103	2	30	15.7385
4	30	10.8598	3	30	14.8303
4	30	10.1322	0	30	16.3296
4	30	14.2739	1	30	14.5972
4	30	12.5345	2	30	13.9156
4	30	11.8463	3	30	9.55468
4	30	13.0652	0	30	10.103
4	30	9.48848	1	30	14.682
4	30	13.2392	2	30	9.48797
4	30	14.3694	3	30	16.1523
4	30	14.6401	0	30	13.8029
4	30	13.0852	1	30	12.1749
4	30	14.3906	2	30	15.3698
4	30	14.7401	3	30	15.5924
4	30	7.91512	0	30	15.4841
4	30	13.4312	1	30	16.5071
4	30	11.2147	2	30	12.7485
4	30	14.307	3	30	12.8077
4	30	13.334	0	30	10.4762
4	30	12.512	1	30	14.0278
4	30	11.5733	2	30	11.6856
4	30	6.53245	3	30	12.9398
4	30	8.9894	0	30	14.6944
4	30	16.6278	1	30	10.5628
4	30	13.3494	2	30	13.6133
4	30	13.3086	3	30	15.373
4	30	11.7659	0	30	13.8954
4	30	16.2982	1	30	13.6419
4	30	15.9611	2	30	10.5896
4	17.0696	17.8639	3	30	6.80938
4	16.8845	16.265	0	30	15.8477
4	16.8372	13.4521	1	30	13.7101
4	16.573	11.8753	2	30	13.2857
4	16.4254	14.2973	3	30	12.2302
4	16.1392	21.6591	0	30	13.029
4	15.7813	19.2888	1	30	10.5302
4	15.6382	18.2909	2	30	15.7858
4	15.3519	15.6947	3	30	12.9698
4	15.2445	20.8284	0	30	15.9428
4	14.8819	15.5945	1	30	12.3606
4	14.7078	16.9775	2	30	13.6413
4	14.5764	12.9956	3	30	14.6919
4	14.4215	15.9041	0	30	16.5397
4	14.3141	20.8813	1	30	14.903
4	14.1352	14.5269	2	30	14.3298
4	14.0181	12.1076	3	30	9.05196
4	13.9563	16.1791	0	30	10.4162
4	13.7241	12.8519	1	30	12.9145
4	13.5731	11.9143	2	30	13.0732
4	13.2726	10.3723	3	30	12.7209
4	13.1295	12.1841	0	30	12.437
4	12.9901	10.7785	1	30	8.15476
4	12.7753	20.1283	2	30	12.0488
4	12.6322	14.6026	3	30	14.4097
4	12.5726	11.7574	0	30	14.3922
4	12.4283	12.9956	1	30	15.4766
4	12.2854	14.5468	2	30	9.02085
4	12.0954	18.7083	3	30	17.9195
4	11.9881	17.2354	0	30	13.2787
4	11.8449	16.7815	1	30	14.1907
4	11.7148	9.48357	2	30	15.8443
4	11.5229	10.2541	3	30	15.2035
4	11.4155	14.3742	0	30	13.9391
4	11.2008	12.7475	1	30	10.8956
4	11.1265	11.1491	2	30	15.5227
4	10.8429	19.741	3	30	11.8355
4	10.7222	12.2221	0	30	13.7097
4	10.5567	10.5719	1	30	12.78
4	10.311	10.8964	2	30	12.5583
4	10.163	7.07107	3	30	13.0796
4	9.91252	10.0367	0	30	13.4236
4	9.76938	12.5733	1	30	10.1475
4	9.56954	10.6376	2	30	16.009
4	9.46474	12.8157	3	30	15.1899
4	9.41153	9.47132	0	30	9.15408
4	9.19682	8.48875	1	30	10.2187
4	9.01892	12.3732	2	30	11.1358
4	8.80318	9.23548	3	30	11.9846
4	8.71219	8.28105	0	30	11.7971
4	8.55268	12.1268	1	30	11.6237
4	8.40954	11.3759	2	30	14.1956
4	8.37376	11.1803	3	30	17.1993
4	8.23062	12.3073	0	30	13.0713
4	8.12326	10.7785	1	30	10.281
4	7.94433	10.9813	2	30	13.8927
4	7.83698	9.23548	3	30	12.73
4	7.76541	7.37643	0	30	11.4292
4	7.62227	8.99346	1	30	11.152
4	7.40755	12.9194	2	30	14.5077
4	7.3002	8.48875	3	30	14.6552
4	7.0497	8.86998	0	30	9.79517
4	6.87078	8.22478	1	30	13.2113
4	6.7992	9.11527	2	30	7.84929
4	6.71563	9.82037	3	30	11.0583
4	6.56461	8.55686	0	30	7.87171
4	6.334	7.81213	1	30	10.6022
4	6.19085	13.9853	2	30	13.3053
4	6.0835	9.23548	3	30	13.5585
4	5.8632	9.58101	0	30	12.5387
4	5.30834	9.86754	1	30	9.51765
4	4.90258	6.91333	2	30	15.6893
4	4.56702	9.62935	3	30	13.4765
4	4.15109	10.0367	0	30	15.7352
4	3.9006	9.23548	1	30	13.4941
4	3.72167	12.7475	2	30	13.5558
4	3.56278	7.63931	3	30	7.9513
4	3.3996	8.86998	0	30	12.1299
4	3.18489	11.0813	1	30	12.7899
4	2.97294	8.98054	2	30	10.7653
4	2.71968	11.3759	3	30	17.6654
4	2.50497	14.9016	0	30	15.7198
4	2.21869	17.74	1	30	14.3944
4	2.00181	11.6948	2	30	12.6283
4	2.00128	9.81884	3	30	17.8729
4	2.0008	7.78051	0	30	10.8578
4	1.78926	13.0045	1	30	14.3576
4	1.75007	11.4283	2	30	13.9732
4	1.74966	9.96072	3	30	13.0638
4	1.74909	7.52439	0	30	12.4656
4	1.68191	13.9062	1	30	11.9548
4	1.50588	13.926	2	30	9.64464
4	1.50493	11.0538	3	30	14.1013
4	1.50457	9.76121	0	30	12.6703
4	1.43141	16.3149	1	30	9.47551
4	1.28827	17.74	2	30	15.7338
4	1.25257	8.30304	3	30	12.2264
4	1.24755	13.7851	0	30	10.4089
4	1.24681	11.5748	1	30	15.9109
4	1.14513	16.9775	2	30	10.5349
4	1.07356	14.7529	3	30	9.63093
4	1.03777	15.4824	0	30	13.8001
4	1.00199	20.669	1	30	12.5359
4	1.00181	11.6948	2	30	13.9457
4	0.995753	13.3933	3	30	13.6126
4	0.966203	16.6495	0	30	12.2715
4	0.894632	12.5733	1	30	9.78647
4	0.858847	17.4895	2	30	13.8511
4	0.747253	20.4354	3	30	10.1318
4	0.74464	14.8426	0	30	9.16205
4	0.743719	12.28	1	30	9.7518
4	0.500386	16.7077	2	30	14.7714
4	0.494773	18.8519	3	30	12.876
4	0.492784	14.3239	0	30	16.0292
4	0.249451	18.2626	1	30	12.3171
4	0.248292	15.6869	2	30	12.2494
4	0.244076	20.681	3	30	12.878
4	0.0864251	17.061	0	30	17.2979
4	0.0846363	16.0192	1	30	8.57772
4	0.0574316	21.5835	2	30	14.9798
4	0.0547166	16.4738	3	30	11.935
4	0.0426186	18.2462	0	30	11.5168
4	0.0397732	18.7781	1	30	12.5079
4	0.0353083	17.276	2	30	15.0556
4	0.0301189	13.7896	3	30	13.3339
4	0.0233589	15.0691	0	30	11.3952
4	0.0217487	13.967	1	30	8.2401
4	0.0069933	17.9057	2	30	15.2848
4	0.00659433	11.3409	3	30	12.5174
4	0.00607753	14.4009	0	30	16.8413
4	0.00573665	16.6225	1	30	16.5868
4	0.00556127	16.9887	2	30	11.8972
4	0.00553771	13.5192	3	30	14.9456
4	0.00536836	14.9048	0	30	20.1595
4	0.00535302	12.3786	1	30	16.1031
4	0.00517217	11.8711	2	30	12.3749
4	0.00499022	11.1217	3	30	11.4397
4	0.00393414	13.4279	0	30	12.2951
4	0.00374507	11.4489	1	30	11.9068
4	0.00214041	11.1217	2	30	10.2688
4	-0.00454356	12.5284	3	30	13.9458
4	-0.0051078	10.694	0	30	14.8379
4	-0.75	0	1	30	10.0423
4	-0.75	0	2	30	11.3716
4	-0.75	0	3	30	14.1394
4	-0.75	0	0	30	18.0683
4	-0.75	0	1	30	12.031
4	-0.75	0	2	30	16.2882
4	-0.75	0	3	30	14.7479
4	-0.75	0	0	30	9.81289
4	-0.75	0	1	30	12.0065
4	-0.75	0	2	30	9.93338
			3	30	12.431
			0	30	15.0104
			1	30	11.6337
			2	30	10.2419
			3	30	12.6616
			0	30	14.604
			1	30	11.3995
			2	30	8.98052
			3	30	15.0465
			0	30	11.8914
			1	30	11.2942
			2	30	16.9622
			3	30	9.41654
			0	30	11.7902
			1	30	13.6943
			2	30	13.7854
			3	30	12.6313
			0	30	14.5459
			1	30	15.6716
			2	30	11.3011
			3	30	13.8378
			0	30	12.7401
			1	30	10.8314
			2	30	11.8591
			3	30	13.2384
			0	30	11.1024
			1	30	11.8569
			2	30	14.184
			3	30	10.8063
			0	30	10.0179
			1	30	11.9328
			2	30	17.2838
			3	30	12.1559
			0	16.998	17.2993
			1	16.998	19.3459
			2	16.998	15.8346
			3	16.9622	16.1108
			0	16.8549	19.1165
			1	16.8549	21.2478
			2	16.8382	13.7593
			3	16.8376	13.5895
			0	16.6759	18.0481
			1	16.6759	13.3395
			2	16.6402	14.5269
			3	16.6044	13.8267
			0	16.5686	18.6492
			1	16.5328	15.9733
			2	16.5328	20.7754
			3	16.497	16.9775
			0	16.3181	16.9124
			1	16.2823	16.4496
			2	16.2823	19.6289
			3	16.175	13.9853
			0	16.1034	19.0587
			1	16.003	17.9998
			2	15.996	17.74
			3	15.8887	14.7529
			0	15.674	7.37643
			1	15.674	19.1741
			2	15.674	13.6662
			3	15.6382	16.0422
			0	15.5666	14.8274
			1	15.4283	12.9956
			2	15.3877	17.1713
			3	15.3877	20.5082
			0	15.3519	17.802
			1	15.3161	12.2174
			2	15.3161	20.292
			3	15.2445	18.5306
			0	15.1014	14.0639
			1	15.1014	14.4507
			2	14.994	12.3073
			3	14.8867	19.1165
			0	14.8151	18.7671
			1	14.7793	17.6777
			2	14.7435	19.0587
			3	14.7435	19.2888
			0	14.672	15.411
			1	14.6362	16.2472
			2	14.5909	16.909
			3	14.5808	14.2891
			0	14.5646	13.5852
			1	14.5288	16.7815
			2	14.4749	15.7132
			3	14.4215	12.8338
			0	14.3857	13.5852
			1	14.3857	16.1108
			2	14.3857	16.4496
			3	14.3141	15.1948
			0	14.2841	14.1913
			1	14.171	17.2993
			2	14.171	18.7083
			3	14.1352	14.8274
			0	14.0994	16.1791
			1	14.0636	20.562
			2	14.0382	17.5822
			3	14.0271	14.8
			0	13.992	13.0891
			1	13.9873	14.0267
			2	13.9563	26.2623
			3	13.9563	16.4496
			0	13.9205	14.1421
			1	13.8847	12.0355
			2	13.8847	16.5165
			3	13.8131	17.6777
			0	13.67	17.5524
			1	13.67	16.0422
			2	13.6342	11.8508
			3	13.5781	13.521
			0	13.5626	17.802
			1	13.4911	17.1713
			2	13.4195	17.3629
			3	13.3479	14.1421
			0	13.2406	16.3824
			1	13.2048	17.6152
			2	13.169	12.9956
			3	13.1332	14.0639
			0	13.0974	12.9194
			1	13.0258	16.8471
			2	13.0133	10.3723
			3	12.9901	14.8274
			0	12.9901	14.8274
			1	12.9185	8.6177
			2	12.9185	8.86998
			3	12.7753	14.6779
			0	12.7753	19.2316
			1	12.7038	18.7671
			2	12.668	13.9062
			3	12.668	17.3629
			0	12.5964	11.6632
			1	12.5786	13.6577
			2	12.5777	13.3829
			3	12.5737	12.1076
			0	12.5694	10.5938
			1	12.5249	10.9813
			2	12.4533	20.562
			3	12.4533	19.7968
			0	12.3817	20.4004
			1	12.324	14.9871
			2	12.3101	15.3393
			3	12.3101	19.1741
			0	12.2386	18.1699
			1	12.1382	14.8
			2	12.1312	17.2354
			3	12.0954	21.9625
			0	12.0239	15.5535
			1	12.0239	15.8346
			2	12.0239	16.5831
			3	12.0239	18.59
			0	11.979	11.3963
			1	11.9165	18.1091
			2	11.8871	16.8815
			3	11.8449	15.6947
			0	11.8449	8.6177
			1	11.7734	20.4004
			2	11.7568	11.3963
			3	11.7215	11.992
			0	11.7018	8.99346
			1	11.666	12.4853
			2	11.6302	13.2565
			3	11.537	12.2221
			0	11.4513	11.4725
			1	11.4513	18.1091
			2	11.4513	19.2316
			3	11.4513	14.6779
			0	11.3082	10.467
			1	11.3082	21.71
			2	11.2864	14.8314
			3	11.2776	12.1841
			0	11.2008	21.9625
			1	11.1866	17.6349
			2	11.184	17.0457
			3	11.1292	11.5682
			0	10.9503	13.5852
			1	10.9145	10.2541
			2	10.8787	10.3611
			3	10.8429	15.5535
			0	10.829	10.7245
			1	10.8278	10.2371
			2	10.8072	19.1741
			3	10.7714	17.5524
			0	10.6998	14.9016
			1	10.687	12.8157
			2	10.664	13.4219
			3	10.664	12.9194
			0	10.4493	15.2672
			1	10.4135	12.0355
			2	10.4135	10.0367
			3	10.3419	9.35414
			0	10.2714	9.9145
			1	10.2704	11.0813
			2	10.2346	9.81446
			3	10.1988	8.48875
			0	10.1258	10.8964
			1	10.0915	10.3611
			2	10.0915	8.99346
			3	10.0557	8.48875
			0	9.84095	11.2786
			1	9.84095	6.75191
			2	9.80517	10.5719
			3	9.80517	8.22478
			0	9.76938	9.9262
			1	9.72732	13.8267
			2	9.7201	11.5179
			3	9.71643	10.146
			0	9.55467	9.70143
			1	9.55467	10.0367
			2	9.51889	11.1803
			3	9.4831	9.23548
			0	9.45442	8.98054
			1	9.42254	11.0655
			2	9.41153	5.87868
			3	9.41153	8.86998
			0	9.33996	9.81446
			1	9.30417	8.86998
			2	9.27279	10.4615
			3	9.19682	9.11527
			0	9.16103	6.06339
			1	9.13244	13.1378
			2	9.12525	7.37643
			3	9.08946	8.48875
			0	8.98211	9.23548
			1	8.98211	13.1731
			2	8.91054	10.146
			3	8.80318	9.58706
			0	8.7674	9.23548
			1	8.72136	11.9532
			2	8.71712	10.417
			3	8.7146	9.38512
			0	8.69583	8.35781
			1	8.69583	9.47132
			2	8.66004	10.0367
			3	8.58847	8.99346
			0	8.5169	8.99346
			1	8.44533	8.08957
			2	8.44533	8.35781
			3	8.42323	11.3145
			0	8.40954	8.74475
			1	8.40954	8.6177
			2	8.38058	9.08338
			3	8.37376	9.9262
			0	8.37376	9.35414
			1	8.31694	12.9239
			2	8.27623	11.7178
			3	8.2664	8.08957
			0	8.23062	8.99346
			1	8.15905	8.74475
			2	8.15905	8.08957
			3	8.12544	10.7677
			0	8.12326	9.23548
			1	8.0159	9.58706
			2	8.01342	10.417
			3	7.98012	8.22478
			0	7.94433	8.6177
			1	7.90855	7.66965
			2	7.90855	9.11527
			3	7.87276	10.9813
			0	7.83698	6.41689
			1	7.82812	10.3723
			2	7.76541	9.81446
			3	7.76541	8.08957
			0	7.71941	11.2734
			1	7.69384	7.07107
			2	7.67343	7.39216
			3	7.65805	8.6177
			0	7.5507	9.47132
			1	7.5507	8.08957
			2	7.44334	8.48875
			3	7.42323	11.3145
			0	7.37177	9.23548
			1	7.37177	7.81213
			2	7.37177	4.37237
			3	7.33598	6.06339
			0	7.15706	8.86998
			1	7.15706	9.35414
			2	7.12127	9.9262
			3	7.12127	8.35781
			0	6.97813	12.2174
			1	6.94235	9.9262
			2	6.94235	12.0355
			3	6.94235	9.35414
			0	6.87078	10.146
			1	6.87078	11.6632
			2	6.86034	8.28105
			3	6.82376	8.50241
			0	6.7992	9.70143
			1	6.76342	7.95206
			2	6.76342	10.6757
			3	6.72763	8.74475
			0	6.62028	10.3611
			1	6.60486	9.96123
			2	6.58449	9.81446
			3	6.58449	9.23548
			0	6.47714	10.7785
			1	6.44135	8.99346
			2	6.44135	10.0367
			3	6.40557	8.48875
			0	6.29821	9.81446
			1	6.26243	9.47132
			2	6.26243	10.7785
			3	6.26243	13.0891
			0	6.15507	8.86998
			1	6.15507	8.22478
			2	6.15507	10.7785
			3	6.0835	13.5852
			0	6.01193	10.9813
			1	5.94036	8.99346
			2	5.90457	11.8508
			3	5.86879	8.74475
			0	5.86229	9.18506
			1	5.68986	12.1268
			2	5.61829	12.4853
			3	5.47515	16.6495
			0	5.15308	7.37643
			1	5.04573	12.4853
			2	5.01422	10.7245
			3	4.93837	6.24264
			0	4.83101	8.22478
			1	4.75944	9.58706
			2	4.71104	7.69987
			3	4.58052	9.58706
			0	4.56461	8.55686
			1	4.45431	8.92868
			2	4.33002	14.3742
			3	4.29423	8.35781
			0	4.15109	9.70143
			1	4.07952	10.9813
			2	4.00791	7.99574
			3	3.93638	13.4219
			0	3.9006	10.0367
			1	3.86481	11.7574
			2	3.82605	9.53241
			3	3.79324	10.9813
			0	3.72167	13.0891
			1	3.72167	10.467
			2	3.61431	11.4725
			3	3.61431	10.3611
			0	3.54274	9.58706
			1	3.43539	8.99346
			2	3.3996	11.6632
			3	3.3996	10.5719
			0	3.32803	12.5733
			1	3.29225	13.4219
			2	3.26648	7.63931
			3	3.18489	14.7529
			0	3.15973	9.67746
			1	3.14911	16.1791
			2	3.11332	13.0045
			3	3.07753	14.0639
			0	2.97018	6.75191
			1	2.97018	10.9813
			2	2.86282	9.9262
			3	2.79125	13.9062
			0	2.6839	15.3393
			1	2.6839	9.35414
			2	2.64811	11.8508
			3	2.54076	11.1803
			0	2.4334	15.6243
			1	2.32604	13.5038
			2	2.25447	15.4824
			3	2.25447	13.7467
			0	2.21869	15.7648
			1	2.21869	20.4544
			2	2.00226	13.0537
			3	2.00181	11.6948
			0	2.00163	11.1047
			1	2.00154	10.7976
			2	2.00154	10.7976
			3	2.0014	10.2654
			0	2.00119	9.47013
			1	2.00107	8.98416
			2	2.00098	8.60168
			3	2.00086	8.06353
			0	2.00074	7.4868
			1	1.9956	12.9681
			2	1.93241	12.1268
			3	1.86083	11.8508
			0	1.75108	14.3818
			1	1.75067	13.2456
			2	1.7504	12.4607
			3	1.75025	12.0024
			0	1.74996	11.0289
			1	1.74987	10.7196
			2	1.74987	10.7196
			3	1.74978	10.4012
			0	1.74951	9.38113
			1	1.7493	8.50359
			2	1.7493	8.50359
			3	1.74921	8.09844
			0	1.71769	14.9755
			1	1.71058	7.45471
			2	1.68191	11.9435
			3	1.68191	14.6026
			0	1.61034	17.9255
			1	1.56461	8.55686
			2	1.53877	25.0147
			3	1.50606	14.4009
			0	1.50564	13.2664
			1	1.50555	13.0104
			2	1.50511	11.6464
			3	1.50505	11.4523
			0	1.5049	10.9519
			1	1.50481	10.6404
			2	1.50475	10.4275
			3	1.50466	10.0999
			0	1.5044	9.04592
			1	1.50431	8.66617
			2	1.50422	8.26899
			3	1.4672	15.5535
			0	1.39563	21.9123
			1	1.35984	20.9341
			2	1.35984	17.2993
			3	1.32406	20.562
			0	1.25376	12.5946
			1	1.25295	9.90392
			2	1.25293	9.79007
			3	1.25287	9.55831
			0	1.25249	18.4112
			1	1.25245	7.74416
			2	1.24803	15.03
			3	1.24761	13.9468
			0	1.24737	13.2882
			1	1.24699	12.142
			2	1.24693	11.9559
			3	1.24687	11.7669
			0	1.24657	10.7721
			1	1.2167	9.47132
			2	1.18091	15.6947
			3	1.14513	21.557
			0	1.10934	25.1027
			1	1.10934	15.1948
			2	1.07356	17.8639
			3	1.07356	16.8471
			0	1.07356	17.2993
			1	1.03777	20.562
			2	1.03777	19.4596
			3	1.03777	18.59
			0	1.00353	16.3343
			1	1.00315	15.4163
			2	1.00291	14.8231
			3	1.00199	22.7519
			0	1.00199	17.9255
			1	1.00199	17.5524
			2	1.00199	14.2199
			3	1.00181	11.6948
			0	1.00175	11.5014
			1	1.00157	10.9009
			2	1.00104	8.8585
			3	0.99605	14.2057
			0	0.995724	13.3094
			1	0.995635	13.0542
			2	0.995605	12.9681
			3	0.991002	17.9066
			0	0.966203	16.3149
			1	0.894632	17.2993
			2	0.894632	15.4824
			3	0.894632	12.9194
			0	0.894632	12.3073
			1	0.894632	10.9813
			2	0.894632	8.48875
			3	0.894632	8.35781
			0	0.858847	17.0423
			1	0.752717	18.1701
			2	0.752242	17.1545
			3	0.749748	10.2928
			0	0.744966	15.6514
			1	0.744907	15.5075
			2	0.744848	15.3622
			3	0.744759	15.1417
			0	0.74458	14.6908
			1	0.744224	13.7446
			2	0.744165	13.5805
			3	0.744105	13.4144
			0	0.743452	11.4289
			1	0.507008	16.7073
			2	0.501069	18.1856
			3	0.500891	17.8119
			0	0.500327	16.573
			1	0.499822	15.3801
			2	0.498901	12.9245
			3	0.495011	19.3217
			0	0.493467	16.0231
			1	0.493437	15.953
			2	0.492784	14.3239
			3	0.492784	14.3239
			0	0.250015	19.3938
			1	0.249896	19.1612
			2	0.24951	18.3849
			3	0.24951	18.3849
			0	0.249065	17.4463
			1	0.248975	17.2525
			2	0.248857	16.9906
			3	0.248797	16.8581
			0	0.248085	15.1785
			1	0.247966	14.8801
			2	0.247817	14.4985
			3	0.244818	21.9945
			0	0.0985406	17.5587
			1	0.0930421	20.2902
			2	0.090171	17.7677
			3	0.086441	19.0384
			0	0.0850556	23.2313
			1	0.0848665	22.1464
			2	0.0848473	20.1074
			3	0.0846533	18.2462
			0	0.0818062	18.5804
			1	0.0628939	14.1421
			2	0.0589804	14.9048
			3	0.0588308	18.7124
			0	0.0573965	17.5587
			1	0.0573757	14.655
			2	0.0559552	15.3121
			3	0.0548799	14.3151
			0	0.0543686	17.5587
			1	0.0520488	16.9887
			2	0.0465256	16.7699
			3	0.0438369	14.3151
			0	0.0410534	22.4225
			1	0.0410381	20.829
			2	0.0410074	17.2047
			3	0.0409849	13.967
			0	0.0381861	20.5913
			1	0.0381664	18.3135
			2	0.0376276	17.7677
			3	0.0370938	17.8369
			0	0.0328383	20.1074
			1	0.0317263	14.4861
			2	0.0303201	17.133
			3	0.0302165	25.0661
			0	0.0285231	14.9048
			1	0.0267627	17.7677
			2	0.0246336	18.7781
			3	0.0244752	21.0055
			0	0.0220847	30.0666
			1	0.0219866	21.5264
			2	0.0218419	24.7697
			3	0.0217679	16.7699
			0	0.0190584	10.5539
			1	0.00731445	12.7702
			2	0.00711387	7.88377
			3	0.00701522	20.4714
			0	0.00698234	16.4738
			1	0.00696974	14.655
			2	0.00677189	11.2318
			3	0.0066157	14.9872
			0	0.00625071	13.61
			1	0.00624742	13.0561
			2	0.00609342	16.6964
			3	0.00609123	16.3989
			0	0.00606109	11.5559
			1	0.00589722	14.0548
			2	0.00574487	17.6983
			3	0.00574103	17.2047
			0	0.00572623	15.1505
			1	0.00571144	12.7702
			2	0.00558046	19.359
			3	0.00556621	17.6286
			0	0.00555525	16.1722
			1	0.00555415	16.0192
			2	0.00554703	14.9872
			3	0.00554538	14.7388
			0	0.00552182	10.5539
			1	0.00542262	21.5835
			2	0.00538042	16.6225
			3	0.00537001	15.1505
			0	0.00536124	13.7896
			1	0.00535795	13.2433
			2	0.0053574	13.15
			3	0.00535466	12.6734
			0	0.00534754	11.3409
			1	0.00533055	7.23241
			2	0.00520012	16.3236
			3	0.00518532	14.1421
			0	0.00501652	15.5514
			1	0.00501269	14.9872
			2	0.00500995	14.5708
			3	0.0050083	14.3151
			0	0.00484663	16.6964
			1	0.00447341	14.2289
			2	0.00447013	13.7001
			3	0.00430023	14.9872
			0	0.00392318	11.4489
			1	0.00391167	8.9098
			2	0.00379385	18.7124
			3	0.00377576	16.3989
			0	0.00322882	14.5708
			1	0.0025539	13.8859
			2	0.00233825	14.5708
			3	0.0021837	17.8369
			0	-0.00389024	14.3627
			1	-0.00400903	14.047
			2	-0.00442478	12.8814
			3	-0.00454356	12.5284
			0	-0.00466235	12.1652
			1	-0.00466235	12.1652
			2	-0.00478114	11.7909
			3	-0.0050781	10.7983
			0	-0.00519689	10.3747
			1	-0.00528598	10.0453
			2	-0.00552355	9.1089
			3	-0.00567203	8.47122
			0	-0.75	0
			1	-0.75	0
			2	-0.75	0
			3	-0.75	0
			0	-0.75	0
			1	-0.75	0
			2	-0.75	0
			3	-0.75	0
			0	-0.75	0
			1	-0.75	0
			2	-0.75	0
			3	-0.75	0
			0	-0.75	0
			1	-0.75	0
			2	-0.75	0
			3	-0.75	0
			0	-0.75	0
			1	-0.75	0
			2	-0.75	0
			3	-0.75	0
			0	-0.75	0
			1	-0.75	0
			2	-0.75	0
			3	-0.75	0
			0	-0.75	0
			1	-0.75	0
			2	-0.75	0
			3	-0.75	0
			0	-0.75	0
			1	-0.75	0
			2	-0.75	0
			3	-0.75	0
			0	-0.75	0
			1	-0.75	0
			2	-0.75	0
			3	-0.75	0
			0	-0.75	0
			1	-0.75	0
			2	-0.75	0
			3	-0.75	0
